# Supplementary material for: 2,5,7-Trimethyl-3-phenyl­sulfinyl-1-benzo­furan
Source: Acta Crystallogr Sect E Struct Rep Online. 2008 Jul 5;64(Pt 8):o1395. doi: 10.1107/S1600536808019302 (PMC2962028; doi:10.1107/S1600536808019302)
Supplement: Supplementary file 2 [file e-64-o1395-Isup2.hkl]

# 
# h,k,l, Fc-squared, Fo-squared, sigma(Fo-squared) and status flag 
# 
data_I
_shelx_title ' 08W IN P2(1)/C' 
_shelx_refln_list_code          4 
_shelx_F_calc_maximum      201.56 
_exptl_crystal_F_000       600.00 
_reflns_d_resolution_high  0.7829 
 
loop_ 
 _symmetry_equiv_pos_as_xyz 
 'x, y, z' 
 '-x, y+1/2, -z+1/2' 
 '-x, -y, -z' 
 'x, -y-1/2, z-1/2' 
 
_cell_length_a    18.3930 
_cell_length_b     6.1515 
_cell_length_c    13.0540 
_cell_angle_alpha  90.000 
_cell_angle_beta   93.024 
_cell_angle_gamma  90.000 
 
_shelx_F_squared_multiplier     1.000 
 
loop_ 
 _refln_index_h 
 _refln_index_k 
 _refln_index_l 
 _refln_F_squared_calc 
 _refln_F_squared_meas 
 _refln_F_squared_sigma 
 _refln_observed_status 
   1   0   0       43.44       -0.34      0.34 o 
   3   0   0      449.80      394.73     46.45 o 
   4   0   0    11534.88     9821.97   1109.00 o 
   5   0   0     7808.04     7436.80    766.99 o 
   6   0   0     1901.16     1568.04    140.96 o 
   7   0   0     1533.17     1616.92    107.96 o 
   8   0   0        4.43        5.93      3.09 o 
   9   0   0     4002.49     4060.14    286.34 o 
  10   0   0      380.04      312.95     15.32 o 
  11   0   0       17.67       37.81      4.69 o 
  12   0   0       81.01       84.27      6.02 o 
  13   0   0       22.09       26.16      7.56 o 
  14   0   0      322.74      272.06     18.16 o 
  15   0   0      596.87      539.96     16.64 o 
  16   0   0       15.49        7.01      8.44 o 
  17   0   0       55.09       74.89     10.80 o 
  18   0   0        1.91        1.34     10.09 o 
  19   0   0       26.21       18.16     14.46 o 
  20   0   0        0.34       -3.03     13.11 o 
  21   0   0       22.30       11.77     13.79 o 
  22   0   0        1.60       15.13     16.48 o 
  23   0   0        0.10      -20.68     13.79 o 
   1   1   0     2399.15     2498.72     55.45 o 
   2   1   0      939.95      956.23     19.81 o 
   3   1   0     5199.41     5210.35     73.68 o 
   4   1   0     6864.54     6936.52    101.83 o 
   5   1   0    11951.33    12122.78    175.95 o 
   6   1   0      251.42      280.42      4.28 o 
   7   1   0      486.20      404.77      7.79 o 
   8   1   0     1681.40     1645.14     49.77 o 
   9   1   0     1893.45     2020.68     61.48 o 
  10   1   0     1264.19     1251.23     38.68 o 
  11   1   0      133.76      137.58      4.12 o 
  12   1   0       46.98       61.76      4.89 o 
  13   1   0       26.85       25.70      4.60 o 
  14   1   0     1064.62      924.70     57.79 o 
  15   1   0       28.70       15.35      5.78 o 
  16   1   0       14.13       20.32      6.01 o 
  17   1   0        6.52       -9.81      6.66 o 
  18   1   0       50.32       54.41     12.95 o 
  19   1   0        3.69       -4.95      8.86 o 
  20   1   0       70.94       61.56     12.30 o 
  21   1   0        0.03        9.83     10.67 o 
  22   1   0       27.89       35.41     12.81 o 
  23   1   0       13.61        8.80     11.99 o 
   0   2   0     2837.45     2854.03     31.27 o 
   1   2   0     1461.44     1518.94     43.04 o 
   2   2   0       86.48       94.58      4.28 o 
   3   2   0      539.21      550.56      8.07 o 
   4   2   0      862.89      813.61     25.60 o 
   5   2   0     2974.30     3049.17     54.18 o 
   6   2   0       36.64       41.53      2.61 o 
   7   2   0        6.17        5.37      2.07 o 
   8   2   0      281.25      238.85      6.34 o 
   9   2   0     1597.84     1633.51     34.30 o 
  10   2   0      981.32      976.57     19.68 o 
  11   2   0      197.25      180.30      6.75 o 
  12   2   0      610.07      577.80     21.16 o 
  13   2   0      141.92      138.43      7.07 o 
  14   2   0      148.86      132.86      7.13 o 
  15   2   0       81.74       94.84      6.68 o 
  16   2   0      192.08      192.24      8.65 o 
  17   2   0        9.38        5.84      7.36 o 
  18   2   0       73.63       89.62     15.47 o 
  19   2   0      152.25      163.41     17.15 o 
  20   2   0        4.99      -11.80      9.58 o 
  21   2   0        9.63        0.57     10.80 o 
  22   2   0       11.56        8.71     11.58 o 
   1   3   0     1321.43     1283.74     18.18 o 
   2   3   0      408.91      415.42     10.91 o 
   3   3   0        1.45       -1.28      3.68 o 
   4   3   0      637.42      643.21     38.33 o 
   5   3   0      430.15      423.78     15.97 o 
   6   3   0       95.39      106.71      8.25 o 
   7   3   0      218.88      216.38      6.34 o 
   8   3   0      272.34      264.80      7.04 o 
   9   3   0        0.57       -0.94      3.56 o 
  10   3   0      458.42      397.75      9.27 o 
  11   3   0      311.74      284.98      8.39 o 
  12   3   0        2.32       -4.54      5.44 o 
  13   3   0       97.87      109.51      7.64 o 
  14   3   0      399.32      357.83     14.17 o 
  15   3   0       30.33       34.84      6.36 o 
  16   3   0       22.75       32.24      6.88 o 
  17   3   0        8.93        5.64      9.45 o 
  18   3   0       53.82       48.24     10.81 o 
  19   3   0       20.92       27.57     13.79 o 
  20   3   0       12.82       -2.35     14.46 o 
  21   3   0        2.31      -19.50     15.13 o 
   0   4   0     2727.27     2738.70     43.71 o 
   1   4   0        0.35       -1.83      4.74 o 
   2   4   0      536.00      514.11     14.35 o 
   3   4   0        0.93        2.94      5.88 o 
   4   4   0      636.70      642.92     23.03 o 
   5   4   0        2.64        0.23      5.07 o 
   6   4   0      842.54      822.56     21.69 o 
   7   4   0      195.70      170.26      7.94 o 
   8   4   0        4.34        0.88      5.65 o 
   9   4   0      312.62      286.16     28.75 o 
  10   4   0       72.74       65.24      9.57 o 
  11   4   0        2.30       -1.18      5.61 o 
  12   4   0        6.31        2.38      5.67 o 
  13   4   0       43.64       58.53      8.05 o 
  14   4   0        0.01        2.38      6.22 o 
  15   4   0       70.50       95.71     14.32 o 
  16   4   0        1.38       -8.93      7.07 o 
  17   4   0       24.44       24.11     10.67 o 
  19   4   0       10.51        6.39     14.46 o 
  20   4   0        0.01       21.18     16.48 o 
   1   5   0      361.46      361.05     26.73 o 
   2   5   0       88.75      117.89     10.56 o 
   3   5   0       15.10       19.75      7.12 o 
   4   5   0        7.03        4.88      6.42 o 
   5   5   0      329.25      335.60     14.11 o 
   6   5   0        6.89       15.09      6.77 o 
   7   5   0       19.71       33.23      7.96 o 
   8   5   0       53.64       57.31      9.85 o 
   9   5   0       40.37       29.57      9.10 o 
  10   5   0      145.38      138.21     12.27 o 
  11   5   0        3.00       -3.61      7.96 o 
  12   5   0        0.04       -3.05      7.80 o 
  13   5   0       10.28       -2.07      9.10 o 
  14   5   0       60.85       53.78     11.82 o 
  15   5   0        3.75        9.49     10.42 o 
  16   5   0       13.41       10.36     18.83 o 
  17   5   0        3.91        1.54     10.81 o 
   0   6   0       27.86       33.29     12.78 o 
   1   6   0        5.35        5.93      7.60 o 
   2   6   0      123.06      145.46     12.83 o 
   3   6   0      243.46      225.69     16.98 o 
   4   6   0       67.40       92.54     10.80 o 
   5   6   0      248.30      233.31     13.97 o 
   6   6   0        8.42       18.49     12.78 o 
   7   6   0        2.23       -3.60      7.75 o 
   8   6   0        0.04      -14.43     10.42 o 
   9   6   0       13.71        7.06      8.80 o 
  10   6   0       32.78       39.34     10.80 o 
  11   6   0        0.39       -6.42      9.26 o 
  12   6   0       77.56       81.51     13.39 o 
  13   6   0        0.76       13.11     10.94 o 
  14   6   0        0.02        1.00     11.60 o 
  15   6   0       12.52       15.07     12.06 o 
   1   7   0        0.58       -3.99      8.44 o 
   2   7   0       22.84        7.22     18.49 o 
   3   7   0        1.86      -13.38     10.42 o 
   4   7   0        0.85      -14.88      9.92 o 
   5   7   0       22.43       38.33     17.82 o 
   6   7   0        0.57        6.16     11.26 o 
   7   7   0       30.09       23.38     10.58 o 
   8   7   0        0.79       -1.24      9.57 o 
   9   7   0        1.04       -1.63     10.43 o 
  10   7   0        8.75       15.64     16.64 o 
 -23   1   1        1.96        2.80     11.77 o 
 -22   1   1        1.13        0.65     12.44 o 
 -21   1   1       17.52        3.40     10.67 o 
 -20   1   1        4.91        0.52      9.39 o 
 -19   1   1        0.76       -1.23      7.18 o 
 -18   1   1       44.69       49.17      9.90 o 
 -17   1   1       64.84       70.00      7.66 o 
 -16   1   1       66.58       66.95      7.47 o 
 -15   1   1       64.69       68.51      7.08 o 
 -14   1   1      155.77      152.89      8.35 o 
 -13   1   1       22.25       29.30      4.47 o 
 -12   1   1        6.30        6.67      4.25 o 
 -11   1   1        1.90        7.49      3.81 o 
 -10   1   1      469.01      433.60     21.01 o 
  -9   1   1        5.69        3.64      3.02 o 
  -8   1   1        1.93        5.25      2.88 o 
  -7   1   1      360.51      364.23     17.42 o 
  -6   1   1     1338.84     1367.23     57.38 o 
  -5   1   1     4346.82     4421.32     73.83 o 
  -4   1   1       77.14       80.24      2.48 o 
  -3   1   1     1103.02     1094.52     15.96 o 
  -2   1   1      588.36      515.77     14.56 o 
  -1   1   1     1096.63     1141.26     36.29 o 
   0   1   1     3569.09     3919.15     30.26 o 
   1   1   1     2591.40     2519.48     16.51 o 
   2   1   1       43.17       47.49      4.26 o 
   3   1   1     4885.79     4731.48     68.62 o 
   4   1   1      234.25      207.97      3.67 o 
   5   1   1      367.93      348.74      7.20 o 
   6   1   1       60.01       67.58      3.12 o 
   7   1   1     1639.04     1630.12     32.72 o 
   8   1   1      706.14      717.38     14.95 o 
   9   1   1     1030.70      934.13     13.48 o 
  10   1   1        9.63       17.36      2.72 o 
  11   1   1        0.23       -0.58      2.58 o 
  12   1   1      147.19      135.32      5.57 o 
  13   1   1       50.28       51.03      5.15 o 
  14   1   1      271.88      250.54      7.50 o 
  15   1   1       53.73       62.97      6.92 o 
  16   1   1       21.79       16.61      8.20 o 
  17   1   1       74.90       77.00     11.41 o 
  18   1   1       15.03       17.65      9.34 o 
  19   1   1        0.39       -7.11      9.41 o 
  20   1   1        0.07       -1.60      9.50 o 
  21   1   1        7.47       -4.02      9.43 o 
  22   1   1        0.01        1.23     11.01 o 
  23   1   1        0.36       -4.94     11.75 o 
 -22   2   1        0.00        1.34     18.83 o 
 -21   2   1        7.15       -5.04     14.46 o 
 -20   2   1        8.85       14.88     10.15 o 
 -19   2   1       28.50       33.98      8.89 o 
 -18   2   1        1.03        5.12      5.99 o 
 -17   2   1        4.15       -1.16      5.76 o 
 -16   2   1        0.17       -4.38      6.11 o 
 -15   2   1      178.22      169.10      9.65 o 
 -14   2   1        9.88       17.75      5.37 o 
 -13   2   1       10.30       11.24      4.79 o 
 -12   2   1       56.52       72.28      5.95 o 
 -11   2   1        0.22       -0.53      3.95 o 
 -10   2   1      829.39      825.11     29.94 o 
  -9   2   1     1243.76     1275.17     45.72 o 
  -8   2   1      356.60      457.40     11.38 o 
  -7   2   1        4.66       12.18      2.42 o 
  -6   2   1      189.42      196.60      4.41 o 
  -5   2   1     1767.39     1792.61     46.34 o 
  -4   2   1        7.96        7.61      2.43 o 
  -3   2   1      251.48      262.77      7.41 o 
  -2   2   1        0.45       -0.77      2.09 o 
  -1   2   1       80.33       77.59      4.26 o 
   0   2   1        7.31        7.00      2.65 o 
   1   2   1      220.23      223.84      5.94 o 
   2   2   1      207.17      195.39      7.40 o 
   3   2   1      703.26      713.53     41.19 o 
   4   2   1        0.06        0.41      2.85 o 
   5   2   1        1.42        1.04      2.20 o 
   6   2   1       79.39       86.60      3.50 o 
   7   2   1      176.73      192.32      4.67 o 
   8   2   1       16.50       18.28      2.80 o 
   9   2   1      332.65      339.32      6.28 o 
  10   2   1      167.67      172.11      5.06 o 
  11   2   1        2.43        4.74      3.91 o 
  12   2   1      202.75      185.55      7.15 o 
  13   2   1        9.06        5.59      4.02 o 
  14   2   1       15.54       16.54      4.82 o 
  15   2   1        2.72        3.86      5.21 o 
  16   2   1       64.56       77.13     11.28 o 
  17   2   1        0.69        6.20      8.76 o 
  18   2   1       15.17       12.26      9.71 o 
  19   2   1        3.33       -2.01      8.56 o 
  20   2   1        3.00       -0.12     10.00 o 
  21   2   1        5.47        0.13     10.24 o 
  22   2   1        0.25       -0.14     11.94 o 
 -21   3   1       17.81       14.79     16.48 o 
 -20   3   1        0.12        5.38     14.12 o 
 -19   3   1        2.27       -9.06      9.92 o 
 -18   3   1       53.40       68.93     18.83 o 
 -17   3   1      102.27      115.02     18.49 o 
 -16   3   1        2.05       -0.15      6.51 o 
 -15   3   1       85.29      110.25      8.05 o 
 -14   3   1       64.99       80.64      7.15 o 
 -13   3   1       98.05      112.00      7.76 o 
 -12   3   1      205.38      186.88      7.76 o 
 -11   3   1        3.34        0.05      4.29 o 
 -10   3   1      237.78      233.37      7.54 o 
  -9   3   1        3.57       -1.99      3.61 o 
  -8   3   1        1.34        2.63      3.06 o 
  -7   3   1      134.48      132.70      5.46 o 
  -6   3   1      170.31      155.44      9.27 o 
  -5   3   1       87.49      117.26      5.14 o 
  -4   3   1       67.80       71.42      6.41 o 
  -3   3   1      162.12      216.70     18.83 o 
  -2   3   1      400.91      419.60     11.60 o 
  -1   3   1       72.52       73.96      6.30 o 
   0   3   1       62.63       79.47      5.10 o 
   1   3   1       95.89      106.03      5.42 o 
   2   3   1        8.98        4.00      3.03 o 
   3   3   1       73.00       82.63      4.95 o 
   4   3   1      387.01      430.02      9.17 o 
   5   3   1      163.65      161.03      6.26 o 
   6   3   1      281.06      334.16     12.46 o 
   7   3   1      548.76      557.64      9.12 o 
   8   3   1      144.27      143.99      7.05 o 
   9   3   1        6.69       13.82      3.14 o 
  10   3   1        0.82       -1.03      3.75 o 
  11   3   1        7.17        4.80      4.61 o 
  12   3   1       13.98       16.68      4.95 o 
  13   3   1       28.67       34.31      5.61 o 
  14   3   1        0.90       -6.79      4.53 o 
  15   3   1        0.76       -6.26      6.01 o 
  16   3   1       26.94       23.10      6.79 o 
  17   3   1       18.78       20.01     10.26 o 
  18   3   1       18.13       32.52     10.82 o 
  19   3   1       10.80       12.48     10.45 o 
  20   3   1        0.43        5.27      9.98 o 
  21   3   1        0.64        2.69     17.82 o 
 -20   4   1        2.08        4.37     15.80 o 
 -19   4   1       21.09       20.85     18.49 o 
 -18   4   1       31.77       37.66     20.85 o 
 -17   4   1        8.66       -8.72      9.29 o 
 -16   4   1       13.87       23.76      8.06 o 
 -15   4   1        0.00       -9.86      6.57 o 
 -14   4   1       57.42       66.47      9.09 o 
 -13   4   1       40.58       37.38      7.62 o 
 -12   4   1       43.11       59.90      7.88 o 
 -11   4   1       61.13       65.07      8.08 o 
 -10   4   1      177.87      151.49      8.51 o 
  -9   4   1      189.84      166.43      8.47 o 
  -8   4   1       68.45       76.61      9.04 o 
  -7   4   1       15.36       15.85      4.57 o 
  -6   4   1      226.37      228.00      8.68 o 
  -5   4   1        0.43       -1.71      4.63 o 
  -4   4   1       72.41       88.27      7.90 o 
  -3   4   1       83.31      103.16      8.91 o 
  -2   4   1      217.72      213.34     10.10 o 
  -1   4   1       22.83       23.11      5.82 o 
   0   4   1       11.35       24.28      6.72 o 
   1   4   1       22.76       32.25      6.27 o 
   2   4   1       85.80       91.99      7.90 o 
   3   4   1      237.85      227.49     10.53 o 
   4   4   1       35.36       39.21      6.54 o 
   5   4   1       94.83      102.25      6.74 o 
   6   4   1       12.99       16.10      5.00 o 
   7   4   1      310.46      303.46      8.28 o 
   8   4   1        0.05       -2.41      3.70 o 
   9   4   1        0.06       -9.25      6.17 o 
  10   4   1        2.72        8.86      7.90 o 
  11   4   1      137.84      122.17     10.22 o 
  12   4   1        8.43       -1.41      7.09 o 
  13   4   1        1.42        4.00     12.10 o 
  14   4   1        1.34        0.23      6.26 o 
  15   4   1       18.18       24.58      8.04 o 
  16   4   1       37.11       52.60     10.81 o 
  17   4   1       34.81       30.93     15.13 o 
  18   4   1       10.64        1.34     13.79 o 
  19   4   1        0.30       -6.72     12.44 o 
  20   4   1        3.47       33.29     19.50 o 
 -18   5   1       13.78      -10.76     18.16 o 
 -17   5   1        0.26        1.17     11.94 o 
 -16   5   1       26.55       24.99     11.55 o 
 -15   5   1        6.18        0.77      9.37 o 
 -14   5   1        5.36       -3.84     16.31 o 
 -13   5   1        4.62       -9.64      8.66 o 
 -12   5   1       43.54       57.26     18.49 o 
 -11   5   1       10.72        1.40      8.55 o 
 -10   5   1        0.48       -4.20      7.13 o 
  -9   5   1       89.99       91.38     11.05 o 
  -8   5   1       34.46       35.18      8.16 o 
  -7   5   1       18.00       13.36      7.72 o 
  -6   5   1        4.72        6.47      5.06 o 
  -5   5   1      192.62      193.30     12.95 o 
  -4   5   1       15.72       18.39      6.85 o 
  -3   5   1        0.01       -5.21      6.18 o 
  -2   5   1       85.85      111.27     10.22 o 
  -1   5   1        6.83       -0.04      5.93 o 
   0   5   1       31.70       35.97      7.72 o 
   1   5   1        2.01       -1.18      5.71 o 
   2   5   1        6.35        5.52      5.82 o 
   3   5   1        3.72       -9.41      6.27 o 
   4   5   1       46.71       52.24      8.79 o 
   5   5   1       20.68       18.93      7.26 o 
   6   5   1       31.92       45.49      8.16 o 
   7   5   1      245.58      202.93     14.12 o 
   8   5   1      278.28      260.88     13.73 o 
   9   5   1      234.03      209.45     12.92 o 
  10   5   1        9.28       13.56     12.10 o 
  11   5   1        0.15        1.13      8.31 o 
  12   5   1      115.04      116.86     15.97 o 
  13   5   1       30.14       26.21      9.71 o 
  14   5   1       11.07        2.53      9.24 o 
  15   5   1        0.35        3.37     10.29 o 
  16   5   1        3.21        0.28     10.91 o 
  17   5   1       13.05       27.24     15.80 o 
 -15   6   1        1.10       -7.95     11.01 o 
 -14   6   1       16.68       21.37     12.95 o 
 -13   6   1        5.20        5.88     11.17 o 
 -12   6   1        6.52      -10.28      8.79 o 
 -11   6   1        4.96        1.79     19.67 o 
 -10   6   1       25.05       31.92     11.43 o 
  -9   6   1       38.68       37.54     15.47 o 
  -8   6   1       46.21       56.89     10.87 o 
  -7   6   1        4.19        8.01      8.04 o 
  -6   6   1       49.15       50.23      9.61 o 
  -5   6   1       21.43       17.33      9.00 o 
  -4   6   1      100.07      119.55     16.31 o 
  -3   6   1        4.48       -4.88      7.61 o 
  -2   6   1       92.70      126.71     12.36 o 
  -1   6   1       69.45       59.39     10.34 o 
   0   6   1       43.34       64.01     16.48 o 
   1   6   1       61.44       78.49     11.04 o 
   2   6   1       27.48       30.40      8.89 o 
   3   6   1      100.89       99.28     11.96 o 
   4   6   1        0.55       -0.29      7.72 o 
   5   6   1        0.09        2.41      8.31 o 
   6   6   1        9.77       -3.36     12.10 o 
   7   6   1       57.53       66.24     16.48 o 
   8   6   1       29.85       37.33     10.09 o 
   9   6   1       15.13       -1.85      7.90 o 
  10   6   1        7.82        6.27      8.95 o 
  11   6   1        0.52       -8.91      8.62 o 
  12   6   1       19.04       13.54     10.32 o 
  13   6   1        7.06       12.91     10.91 o 
  14   6   1        0.01        2.86     11.51 o 
  15   6   1       10.60       16.49     13.07 o 
 -10   7   1       18.69        2.94     11.29 o 
  -9   7   1       24.09       44.72     12.94 o 
  -8   7   1        8.76       -6.84     11.05 o 
  -7   7   1       20.01       27.74     12.27 o 
  -6   7   1        0.02       -3.54     13.95 o 
  -5   7   1        0.87       -9.16      8.38 o 
  -4   7   1        0.98      -14.46     11.43 o 
  -3   7   1        2.72        9.64      9.14 o 
  -2   7   1        0.33       -0.26      9.74 o 
  -1   7   1        0.19      -13.45      8.97 o 
   0   7   1       16.26       -1.90      9.58 o 
   1   7   1        0.05        4.44     10.10 o 
   2   7   1       35.18       46.18     11.25 o 
   3   7   1        3.43      -12.34      9.10 o 
   4   7   1        0.01        0.13      9.63 o 
   5   7   1        0.54        1.34     14.12 o 
   6   7   1        3.71       30.60     16.48 o 
   7   7   1        1.68        8.49     10.05 o 
   8   7   1       16.66       14.94     10.22 o 
   9   7   1        0.29       -0.92     11.29 o 
  10   7   1        3.35        8.28     11.17 o 
 -23   0   2       31.76       42.70     18.49 o 
 -22   0   2       71.12       87.76     19.84 o 
 -21   0   2       20.33       20.85     15.80 o 
 -20   0   2       51.93       59.50     12.72 o 
 -19   0   2        3.62        9.91      9.95 o 
 -18   0   2        0.53      -11.77      7.85 o 
 -17   0   2      126.77      122.19     12.59 o 
 -16   0   2     1334.29     1226.65     63.21 o 
 -15   0   2       19.06        2.12      7.84 o 
 -14   0   2      228.74      200.86     15.64 o 
 -13   0   2       15.20       18.95      7.56 o 
 -12   0   2      953.73      922.38     53.46 o 
 -11   0   2       33.81       39.26      6.00 o 
 -10   0   2     1932.92     1870.14    136.07 o 
  -9   0   2       34.61       26.82      4.71 o 
  -8   0   2      566.19      607.40    107.60 o 
  -7   0   2     1213.41     1139.57    172.16 o 
  -6   0   2     1234.92     1137.79     83.71 o 
  -5   0   2     1919.25     1818.98    319.60 o 
  -4   0   2      384.66      372.95     58.84 o 
  -3   0   2     1330.20     1194.43    170.48 o 
  -2   0   2     1683.65     1523.96    278.07 o 
  -1   0   2    10256.62     8868.51   1269.99 o 
   0   0   2      753.48      798.92     55.87 o 
   1   0   2    25496.16    23046.26    780.76 o 
   2   0   2     2316.02     2167.21     15.21 o 
   3   0   2     3114.29     2920.00     71.45 o 
   4   0   2       87.88      135.12     12.30 o 
   5   0   2     1384.08     1086.11     84.47 o 
   6   0   2      106.51      101.95      5.49 o 
   7   0   2     1140.06     1245.64     58.60 o 
   8   0   2     5630.80     5539.33    170.06 o 
   9   0   2      189.73      175.12      9.45 o 
  10   0   2      162.62      184.56      6.56 o 
  11   0   2      252.45      261.03      7.80 o 
  12   0   2      939.72      817.99     12.69 o 
  13   0   2      181.76      216.34      8.00 o 
  14   0   2      224.33      211.83     17.82 o 
  15   0   2        1.04       -9.41      8.74 o 
  16   0   2        1.63        7.73     11.77 o 
  17   0   2       50.96       36.99     13.79 o 
  18   0   2       30.16       28.92     14.79 o 
  19   0   2        5.26       14.12     12.78 o 
  20   0   2       49.01       48.08     16.81 o 
  21   0   2        2.48      -20.17     13.45 o 
  22   0   2        0.55      -17.15     14.12 o 
  23   0   2       36.84       27.91     19.50 o 
 -23   1   2        0.64        5.72     17.15 o 
 -21   1   2       94.09      113.46     15.09 o 
 -20   1   2       32.82       49.37      8.26 o 
 -19   1   2        9.66        8.25      6.92 o 
 -18   1   2       63.69       89.89      8.61 o 
 -17   1   2       67.25       74.40      7.87 o 
 -16   1   2        4.64        0.15      6.07 o 
 -15   1   2       89.88      107.81      7.96 o 
 -14   1   2      307.10      271.01     24.49 o 
 -13   1   2       18.86       23.89      4.88 o 
 -12   1   2      183.38      183.74     12.38 o 
 -11   1   2     1935.83     1857.19    119.58 o 
 -10   1   2        4.21        8.54      3.31 o 
  -9   1   2      650.20      635.12     21.55 o 
  -8   1   2       58.25       72.54      5.58 o 
  -7   1   2       65.00       74.33      5.14 o 
  -6   1   2     2073.76     2025.59     69.03 o 
  -5   1   2      296.70      275.07      4.01 o 
  -4   1   2       38.29       41.90      2.28 o 
  -3   1   2      521.45      478.22     13.86 o 
  -2   1   2    40625.55    39167.96    514.74 o 
  -1   1   2       69.11       59.64      2.59 o 
   0   1   2     2452.05     2310.68     16.96 o 
   1   1   2       86.24      103.01      6.39 o 
   2   1   2     1151.27     1199.07     41.60 o 
   3   1   2        0.36       -1.79      2.30 o 
   4   1   2     3296.24     3183.14     73.93 o 
   5   1   2      112.88      127.65      5.09 o 
   6   1   2      807.32      758.14      8.28 o 
   7   1   2      937.40      919.41      7.61 o 
   8   1   2     1023.84     1063.17     22.61 o 
   9   1   2       12.84       11.06      2.64 o 
  10   1   2      288.12      297.76      5.83 o 
  11   1   2       41.71       57.40      3.99 o 
  12   1   2       15.84       20.53      3.46 o 
  13   1   2      478.23      412.63     15.95 o 
  14   1   2       18.31       22.01      6.52 o 
  15   1   2      304.05      268.12     18.33 o 
  16   1   2        0.91        5.65      8.44 o 
  17   1   2       20.55       14.05      9.00 o 
  18   1   2        3.16      -10.82      8.07 o 
  19   1   2       73.08       88.77     13.08 o 
  20   1   2        7.09        1.60     12.27 o 
  21   1   2        3.22       -8.35     10.10 o 
  22   1   2       15.17       23.00     11.53 o 
 -22   2   2        0.20       11.77     19.17 o 
 -21   2   2        0.01       -5.72     13.79 o 
 -20   2   2       23.11       20.19     10.90 o 
 -19   2   2        2.74        1.29      7.86 o 
 -18   2   2        5.61        0.85      6.05 o 
 -17   2   2       71.65       82.37      9.44 o 
 -16   2   2      195.51      170.26     10.12 o 
 -15   2   2        3.49       -3.20      5.96 o 
 -14   2   2       93.16      107.12      7.36 o 
 -13   2   2      179.52      168.96      8.93 o 
 -12   2   2       84.90       91.56      6.56 o 
 -11   2   2     1031.83     1036.64     40.28 o 
 -10   2   2      973.97      903.15     21.40 o 
  -9   2   2       88.61      101.29      5.70 o 
  -8   2   2      956.85     1050.66     27.19 o 
  -7   2   2     4633.06     4607.92    134.27 o 
  -6   2   2     2253.18     2235.40     68.94 o 
  -5   2   2        5.57       -1.57      2.00 o 
  -4   2   2      446.01      409.78      6.03 o 
  -3   2   2     3232.79     3222.25     47.32 o 
  -2   2   2      580.35      686.60     32.13 o 
  -1   2   2     1890.38     1977.23     89.03 o 
   0   2   2     2565.05     2594.96     90.45 o 
   1   2   2      894.34      934.49     35.47 o 
   2   2   2      644.19      621.71     15.64 o 
   3   2   2     1642.77     1636.65     69.10 o 
   4   2   2       32.25       35.06      4.36 o 
   5   2   2      151.38      139.27      6.48 o 
   6   2   2       15.06       18.63      3.02 o 
   7   2   2      161.92      157.20      4.49 o 
   8   2   2      243.71      210.24      5.07 o 
   9   2   2      324.29      288.09      6.23 o 
  10   2   2       65.80       78.59      5.56 o 
  11   2   2      123.39      122.40      4.68 o 
  12   2   2      345.87      347.21      8.02 o 
  13   2   2      288.60      288.39      8.90 o 
  14   2   2       11.24       12.32      5.14 o 
  15   2   2       23.43       30.47      7.15 o 
  16   2   2       25.37       20.64      9.13 o 
  17   2   2       83.71       80.30     12.47 o 
  18   2   2       70.53      100.07     13.05 o 
  19   2   2       23.07       11.94     10.67 o 
  20   2   2       33.77       36.43     12.12 o 
  21   2   2        9.72       -0.37     11.41 o 
  22   2   2        2.56       -6.70     11.41 o 
 -21   3   2       14.15       33.62     17.82 o 
 -20   3   2        5.08        1.19     12.61 o 
 -19   3   2        0.27        4.48      9.85 o 
 -18   3   2       29.34       36.85     20.01 o 
 -17   3   2        0.59        9.17      9.02 o 
 -16   3   2        6.00        5.50     11.77 o 
 -15   3   2      169.58      181.98     10.57 o 
 -14   3   2        6.55        6.96      6.40 o 
 -13   3   2        7.72        6.29      4.91 o 
 -12   3   2      510.69      450.27     15.11 o 
 -11   3   2      486.18      464.58     10.12 o 
 -10   3   2       21.58       17.09      4.46 o 
  -9   3   2      282.89      256.10      7.46 o 
  -8   3   2      286.42      268.82      9.12 o 
  -7   3   2       22.08       26.68      3.99 o 
  -6   3   2      585.81      557.55     24.85 o 
  -5   3   2       59.94       82.96      4.99 o 
  -4   3   2       86.81      100.25      4.85 o 
  -3   3   2      581.55      575.46     30.07 o 
  -2   3   2     2938.12     3128.46     86.79 o 
  -1   3   2      104.43      102.69      5.86 o 
   0   3   2     1320.93     1295.73     36.42 o 
   1   3   2        2.07        1.07      3.21 o 
   2   3   2     1231.80     1296.90     23.38 o 
   3   3   2      424.61      398.45     11.25 o 
   4   3   2      291.41      268.06      9.43 o 
   5   3   2        2.88       -0.12      3.68 o 
   6   3   2        1.76        0.34      3.97 o 
   7   3   2      344.35      318.12      9.66 o 
   8   3   2       42.69       40.82      5.34 o 
   9   3   2      237.37      240.96      7.19 o 
  10   3   2       81.51       91.80      6.26 o 
  11   3   2        4.15        2.83      4.14 o 
  12   3   2      243.01      228.24      9.29 o 
  13   3   2       73.69       97.40      7.36 o 
  14   3   2       45.54       50.69      7.00 o 
  15   3   2      120.37      126.73     10.15 o 
  16   3   2        3.78       -1.24      6.73 o 
  17   3   2       35.31       38.87     10.45 o 
  18   3   2       11.01       15.20     12.44 o 
  19   3   2       40.33       32.42     11.62 o 
  20   3   2        0.15       11.50     11.25 o 
  21   3   2        5.64        5.85     26.90 o 
 -20   4   2       47.57       18.49     20.17 o 
 -19   4   2       14.13       21.66     17.82 o 
 -18   4   2        4.94       -0.28     10.82 o 
 -17   4   2        3.28       -0.64     14.63 o 
 -16   4   2      164.84      162.64     11.05 o 
 -15   4   2       33.30       27.58      8.21 o 
 -14   4   2        7.49        7.87      7.01 o 
 -13   4   2        0.02       -5.69      5.62 o 
 -12   4   2      118.89      127.76     10.02 o 
 -11   4   2        0.01       -2.31      5.27 o 
 -10   4   2      197.94      185.34      9.31 o 
  -9   4   2       27.12       25.68      5.95 o 
  -8   4   2       67.14       76.55      7.68 o 
  -7   4   2       56.60       56.47      6.76 o 
  -6   4   2      108.63      116.73      9.10 o 
  -5   4   2       71.26      100.12      7.27 o 
  -4   4   2      175.93      175.41     11.77 o 
  -3   4   2       60.49       48.75      6.75 o 
  -2   4   2       58.08       82.80      9.25 o 
  -1   4   2      582.96      647.63     16.17 o 
   0   4   2        8.17        9.24      4.56 o 
   1   4   2      360.59      365.64     10.39 o 
   2   4   2      106.02       97.32      6.46 o 
   3   4   2      165.61      168.42      7.85 o 
   4   4   2        0.13       -0.18      4.17 o 
   5   4   2      787.70      730.95     13.81 o 
   6   4   2      112.54      109.15      6.91 o 
   7   4   2        4.70        6.56      4.77 o 
   8   4   2      473.90      454.66     13.70 o 
   9   4   2      118.84      116.23     11.77 o 
  10   4   2       61.63       70.46      9.75 o 
  11   4   2       13.71       20.53      7.60 o 
  12   4   2      132.40      121.74     10.90 o 
  13   4   2       21.75       16.55     10.09 o 
  14   4   2      173.54      157.95     12.10 o 
  15   4   2        2.06        5.43      8.68 o 
  16   4   2        8.79        5.56      7.82 o 
  17   4   2       28.77       37.83      9.00 o 
  18   4   2        5.94       24.88     10.22 o 
  19   4   2        2.32       -6.05     15.47 o 
 -18   5   2        0.99        5.70     26.73 o 
 -17   5   2       22.03       26.29     15.23 o 
 -16   5   2        0.01       -5.14      8.25 o 
 -15   5   2       27.35       33.03      9.44 o 
 -14   5   2        7.33        0.15      7.48 o 
 -13   5   2       24.13       18.92      8.01 o 
 -12   5   2        0.15       -4.42      8.14 o 
 -11   5   2       58.84       71.98     11.04 o 
 -10   5   2        1.69        8.25      7.51 o 
  -9   5   2       29.04       26.01      8.89 o 
  -8   5   2       28.67       23.61      8.52 o 
  -7   5   2       38.88       19.35      7.60 o 
  -6   5   2      292.75      301.22     16.98 o 
  -5   5   2       65.95       65.81      8.54 o 
  -4   5   2      221.05      215.63     20.68 o 
  -3   5   2       24.99       46.00     10.42 o 
  -2   5   2      135.37      137.15     10.69 o 
  -1   5   2       10.55        7.33      6.51 o 
   0   5   2      199.01      197.13     11.82 o 
   1   5   2      105.36       83.47      9.61 o 
   2   5   2        2.80        5.26      6.06 o 
   3   5   2      113.55      119.56     10.32 o 
   4   5   2      254.08      259.77     12.88 o 
   5   5   2        0.99       -3.52      5.70 o 
   6   5   2       31.12       53.17      8.44 o 
   7   5   2       99.01      115.65     10.77 o 
   8   5   2       57.74       67.59     10.45 o 
   9   5   2       59.13       52.01      9.75 o 
  10   5   2      127.93      132.32     11.88 o 
  11   5   2       11.41       14.89      8.89 o 
  12   5   2        2.67       -3.58      9.92 o 
  13   5   2       46.70       61.91     11.88 o 
  14   5   2       32.63       29.88     10.82 o 
  15   5   2        5.39        6.39     12.44 o 
  16   5   2        5.36       -8.07     14.46 o 
  17   5   2        1.97       12.10     15.47 o 
 -15   6   2        3.82        6.20     11.75 o 
 -14   6   2        1.09      -12.07     10.05 o 
 -13   6   2       18.92       34.20     13.28 o 
 -12   6   2        9.66       -3.00     10.67 o 
 -11   6   2       72.10       67.57     12.96 o 
 -10   6   2        2.13       -3.58      8.38 o 
  -9   6   2        3.35       -3.51      8.20 o 
  -8   6   2        0.02        0.58      8.14 o 
  -7   6   2       67.29       63.37     11.05 o 
  -6   6   2        5.84      -11.85      7.90 o 
  -5   6   2       10.05        3.69     11.26 o 
  -4   6   2      136.54      135.08     12.71 o 
  -3   6   2        0.00       -1.60      9.41 o 
  -2   6   2       29.87       25.50      8.55 o 
  -1   6   2       40.39       49.61     10.10 o 
   0   6   2       10.40        9.97      7.80 o 
   1   6   2        6.91       -0.53      7.36 o 
   2   6   2        0.35       -0.50      7.13 o 
   3   6   2      207.73      200.54     13.29 o 
   4   6   2       18.62       20.80      8.71 o 
   5   6   2       76.41       89.96     11.44 o 
   6   6   2        8.22       14.20      8.68 o 
   7   6   2        0.69        3.36     13.11 o 
   8   6   2       19.00       19.70      9.28 o 
   9   6   2        7.68       15.44      9.52 o 
  10   6   2        0.00       -0.32      8.80 o 
  11   6   2       24.56       30.18     11.05 o 
  12   6   2        8.16       13.85     11.17 o 
  13   6   2        2.78       -5.65     10.80 o 
  14   6   2        6.16        8.85     11.51 o 
 -10   7   2        0.06      -15.15     10.10 o 
  -9   7   2       13.09       15.05     11.77 o 
  -8   7   2        5.88       -6.87      9.85 o 
  -7   7   2        6.54       -1.15      9.47 o 
  -6   7   2       40.03       42.99     11.51 o 
  -5   7   2       30.99       38.22     11.94 o 
  -4   7   2        1.01       11.43      9.28 o 
  -3   7   2        9.69       10.55      9.86 o 
  -2   7   2        0.99        6.72      9.27 o 
  -1   7   2        0.28       -5.38     12.27 o 
   0   7   2       33.62       31.43     11.25 o 
   1   7   2       52.26       48.93     21.02 o 
   2   7   2        4.19        2.45      9.74 o 
   3   7   2       73.38       78.15     13.31 o 
   4   7   2        0.83        7.55     10.09 o 
   5   7   2        3.00        5.72     14.46 o 
   6   7   2        3.61       -6.05     14.12 o 
   7   7   2        9.46      -14.79     13.79 o 
   8   7   2        0.03        9.05      9.91 o 
   9   7   2        4.22        7.83     10.96 o 
  10   7   2        6.28       16.81     15.47 o 
 -23   1   3       12.52       13.79     17.15 o 
 -22   1   3        2.56       -5.38     15.47 o 
 -21   1   3       16.93       20.96      9.28 o 
 -20   1   3       17.30       25.52      9.35 o 
 -19   1   3        1.58       -9.03      6.02 o 
 -18   1   3        0.02        1.36      6.04 o 
 -17   1   3       65.80       68.67      7.74 o 
 -16   1   3      211.68      196.54      8.82 o 
 -15   1   3       11.57       19.18      7.16 o 
 -14   1   3        1.81       -5.05      5.46 o 
 -13   1   3        7.11        9.80      6.11 o 
 -12   1   3        0.13       -3.43      3.91 o 
 -11   1   3       16.91       20.89      4.38 o 
 -10   1   3        0.47       -4.44      3.11 o 
  -9   1   3      528.48      575.12     37.56 o 
  -8   1   3      833.16      801.83     40.77 o 
  -7   1   3      527.89      527.88     16.84 o 
  -6   1   3      475.26      482.67      7.97 o 
  -5   1   3       54.80       59.45      2.95 o 
  -4   1   3     5165.64     5196.23     96.88 o 
  -3   1   3      303.22      313.10      5.87 o 
  -2   1   3     8028.19     7796.90     87.16 o 
  -1   1   3    10000.35    10217.06     55.56 o 
   0   1   3      471.92      489.87      9.62 o 
   1   1   3     1109.27     1218.95      8.13 o 
   2   1   3      830.56      860.74     12.75 o 
   3   1   3      719.70      747.47      9.76 o 
   4   1   3     1517.05     1565.96     14.63 o 
   5   1   3      484.30      519.21      8.77 o 
   6   1   3       12.43       16.14      2.49 o 
   7   1   3      118.29      149.54      3.70 o 
   8   1   3      639.33      761.66      7.40 o 
   9   1   3      236.26      234.38      4.93 o 
  10   1   3       69.47       90.78      4.03 o 
  11   1   3       41.02       49.02      3.79 o 
  12   1   3       19.66       24.74      4.88 o 
  13   1   3      204.26      215.16      9.22 o 
  14   1   3       90.58       91.22      8.34 o 
  15   1   3       11.41        3.92      6.28 o 
  16   1   3       10.81        3.41      8.31 o 
  17   1   3        5.91        9.49      7.60 o 
  18   1   3        1.29      -12.86     11.10 o 
  19   1   3        3.74       -8.19     11.60 o 
  20   1   3        1.43       -0.66     10.34 o 
  21   1   3        2.93       21.75     11.41 o 
  22   1   3        3.00        0.71     11.51 o 
 -22   2   3        3.98       -4.71     14.79 o 
 -21   2   3        5.34       12.66      9.20 o 
 -20   2   3       32.34       43.96      9.41 o 
 -19   2   3       11.68       12.02      8.50 o 
 -18   2   3        4.76       15.51     14.12 o 
 -17   2   3        3.66       -7.73      9.34 o 
 -16   2   3        4.66       -4.69     18.66 o 
 -15   2   3        9.22        7.34      6.42 o 
 -14   2   3       46.34       57.17     10.39 o 
 -13   2   3       38.07       39.13      5.59 o 
 -12   2   3       12.38       13.78      4.60 o 
 -11   2   3       37.23       48.04      5.42 o 
 -10   2   3       96.01      111.39      5.85 o 
  -9   2   3      210.20      185.16      7.88 o 
  -8   2   3      519.27      545.80     11.94 o 
  -7   2   3      164.85      177.51      4.15 o 
  -6   2   3       50.19       59.36      3.31 o 
  -5   2   3       44.29       73.75      3.89 o 
  -4   2   3      695.28      739.41      9.55 o 
  -3   2   3       76.03       66.79      4.14 o 
  -2   2   3       35.46       65.51      4.03 o 
  -1   2   3       83.09      106.46      4.21 o 
   0   2   3      413.27      389.88      9.99 o 
   1   2   3      457.39      480.84     10.82 o 
   2   2   3      604.17      740.86     13.62 o 
   3   2   3       35.42       64.56      6.05 o 
   4   2   3       32.94       35.23      5.01 o 
   5   2   3      100.24      102.10      5.48 o 
   6   2   3        2.49       -2.28      3.16 o 
   7   2   3      421.89      458.01      8.13 o 
   8   2   3      424.69      440.79      7.45 o 
   9   2   3       27.16       32.69      3.42 o 
  10   2   3       79.96       92.44      6.64 o 
  11   2   3       47.90       56.71      4.27 o 
  12   2   3      200.42      188.41      7.53 o 
  13   2   3       51.20       56.36      7.47 o 
  14   2   3       31.43       30.16      7.54 o 
  15   2   3       16.34       22.58      6.81 o 
  16   2   3        0.13        2.47      6.62 o 
  17   2   3        2.59        8.70      9.47 o 
  18   2   3        0.01       -9.79      8.47 o 
  19   2   3        2.82        9.73     10.00 o 
  20   2   3       17.62       20.85     11.75 o 
  21   2   3        0.41       13.53     11.96 o 
  22   2   3        4.41       11.18     11.58 o 
 -21   3   3        0.08        4.42     10.94 o 
 -20   3   3        0.38        8.50     11.57 o 
 -19   3   3        2.29       -1.44     10.05 o 
 -18   3   3        0.27      -13.42      8.95 o 
 -17   3   3       43.21       47.04     10.99 o 
 -16   3   3      132.94      140.79     14.55 o 
 -15   3   3        2.24       -1.11      6.12 o 
 -14   3   3       18.65       33.65      7.72 o 
 -13   3   3        3.05        2.53      5.88 o 
 -12   3   3      220.96      198.88     11.21 o 
 -11   3   3      358.41      315.56     20.56 o 
 -10   3   3      150.26      151.67      8.11 o 
  -9   3   3       13.21       14.15      5.08 o 
  -8   3   3       26.68       34.99      5.68 o 
  -7   3   3        0.28        2.45      3.27 o 
  -6   3   3       22.31       15.09      4.14 o 
  -5   3   3        8.53        6.19      3.03 o 
  -4   3   3       16.34       32.28      3.58 o 
  -3   3   3       14.00       11.20      2.93 o 
  -2   3   3      367.92      396.77      9.37 o 
  -1   3   3        1.87        5.46      3.04 o 
   0   3   3      254.34      246.74     13.95 o 
   1   3   3     1476.51     1494.89     95.83 o 
   2   3   3      332.17      389.96     11.62 o 
   3   3   3      268.27      261.16      9.81 o 
   4   3   3      113.51      135.44      8.23 o 
   5   3   3     1278.83     1337.29     28.92 o 
   6   3   3        5.96        8.11      4.60 o 
   7   3   3      513.90      488.58     13.48 o 
   8   3   3        0.27        0.66      3.96 o 
   9   3   3      179.53      172.39      6.49 o 
  10   3   3        6.78        6.85      4.09 o 
  11   3   3       81.71      112.30      8.58 o 
  12   3   3        9.26       10.48      5.90 o 
  13   3   3        1.81        1.45      5.95 o 
  14   3   3      100.82      126.10     10.08 o 
  15   3   3       56.35       59.42      8.37 o 
  16   3   3       55.99       58.74      9.15 o 
  17   3   3        0.47       -6.52      6.58 o 
  18   3   3       25.71       33.61     11.68 o 
  19   3   3        0.91       -3.61     13.28 o 
  20   3   3        0.05      -15.58     10.39 o 
  21   3   3        1.85       16.22     12.78 o 
 -19   4   3        6.83       10.72     16.14 o 
 -18   4   3       28.75       23.45     25.22 o 
 -17   4   3       25.89       42.90     12.95 o 
 -16   4   3       13.23       10.84     10.39 o 
 -15   4   3        0.14       -5.29      7.41 o 
 -14   4   3        0.14       -2.16      6.82 o 
 -13   4   3       18.29       -2.01      6.35 o 
 -12   4   3       80.81       96.17      8.98 o 
 -11   4   3       24.25       33.46      7.15 o 
 -10   4   3       39.11       43.20      7.04 o 
  -9   4   3       75.08       99.47      8.38 o 
  -8   4   3       51.98       58.35      7.11 o 
  -7   4   3        0.32       -3.50      4.61 o 
  -6   4   3       61.05       58.42      5.64 o 
  -5   4   3      123.79      115.03      6.98 o 
  -4   4   3       42.43       55.53      8.91 o 
  -3   4   3        1.67        1.46      3.53 o 
  -2   4   3       16.19       20.66      5.10 o 
  -1   4   3       40.68       45.41      5.91 o 
   0   4   3        0.79       -5.42      3.62 o 
   1   4   3        2.62       -1.00      4.32 o 
   2   4   3        3.88       -2.96      4.09 o 
   3   4   3        0.10        0.06      5.06 o 
   4   4   3       80.13      102.47      7.10 o 
   5   4   3      390.23      359.52      9.22 o 
   6   4   3      261.61      230.82     11.38 o 
   7   4   3      180.60      160.59     10.26 o 
   8   4   3        3.48        7.07      6.21 o 
   9   4   3        6.49        8.15      5.14 o 
  10   4   3       33.52       43.41      9.25 o 
  11   4   3       31.27       38.83      9.15 o 
  12   4   3        0.22       -5.29     15.80 o 
  13   4   3        0.09        7.40     12.10 o 
  14   4   3        0.17      -11.77     11.43 o 
  15   4   3       12.24       13.33      7.62 o 
  16   4   3        2.44        5.00      7.42 o 
  17   4   3       19.47       15.97      8.53 o 
  18   4   3        4.35       -1.95      7.95 o 
  19   4   3        0.12        1.24     14.12 o 
 -17   5   3        1.15      -12.82     10.63 o 
 -16   5   3        0.16       -2.68      8.38 o 
 -15   5   3       13.52        5.60      9.17 o 
 -14   5   3        7.64        9.75      8.15 o 
 -13   5   3        1.80       -4.41      6.47 o 
 -12   5   3       17.97       30.26     10.14 o 
 -11   5   3        0.48       -1.11      6.46 o 
 -10   5   3       24.37       24.67      9.13 o 
  -9   5   3        2.92        2.24      7.09 o 
  -8   5   3      124.00      135.78     11.95 o 
  -7   5   3      114.06      113.48     11.53 o 
  -6   5   3       50.15       53.23      9.27 o 
  -5   5   3       35.00       36.66      6.95 o 
  -4   5   3      710.36      657.69     20.13 o 
  -3   5   3      244.75      238.05     24.55 o 
  -2   5   3      101.37      107.49     15.30 o 
  -1   5   3      164.23      149.81     10.58 o 
   0   5   3        0.67        2.72      8.57 o 
   1   5   3        7.77        9.05      5.66 o 
   2   5   3       67.11       68.15      7.67 o 
   3   5   3       77.25       88.50      8.19 o 
   4   5   3       42.44       44.08      6.95 o 
   5   5   3       72.83       88.00      8.64 o 
   6   5   3       69.47       85.74      8.32 o 
   7   5   3       62.87       71.30     10.46 o 
   8   5   3      131.57      136.77     12.44 o 
   9   5   3       42.63       45.61     12.27 o 
  10   5   3       19.08       10.19      9.41 o 
  11   5   3       41.73       38.64     10.10 o 
  12   5   3        3.30        9.67      9.10 o 
  13   5   3       45.39       33.62     15.13 o 
  14   5   3        1.19       -7.40     13.11 o 
  15   5   3       15.13       13.79     14.79 o 
  16   5   3        5.98       -6.89      9.75 o 
  17   5   3        1.08       -5.62     10.67 o 
 -14   6   3        5.67      -20.17     18.83 o 
 -13   6   3        7.06        5.88     11.41 o 
 -12   6   3        0.02      -13.20      8.80 o 
 -11   6   3        0.99       -8.33      8.89 o 
 -10   6   3        5.99       17.45      9.98 o 
  -9   6   3       29.18       33.33     10.09 o 
  -8   6   3        6.79        4.88      8.32 o 
  -7   6   3        5.26       -0.34      7.61 o 
  -6   6   3        2.07        2.45     12.78 o 
  -5   6   3        0.87       -5.79      6.88 o 
  -4   6   3        1.03        9.67      6.32 o 
  -3   6   3       43.49       46.30      9.63 o 
  -2   6   3        0.27        5.97      7.49 o 
  -1   6   3        3.74       -3.45      7.60 o 
   0   6   3       14.76        0.49     11.26 o 
   1   6   3        5.61        4.17      7.80 o 
   2   6   3        0.06       -0.26      7.18 o 
   3   6   3        0.02       -2.35      7.70 o 
   4   6   3        0.00        1.54     13.45 o 
   5   6   3        6.51        8.26      7.92 o 
   6   6   3       86.84      115.68     12.57 o 
   7   6   3       51.47       46.40     16.81 o 
   8   6   3       24.99       21.18     14.79 o 
   9   6   3       32.21       27.20     10.05 o 
  10   6   3        3.78        4.91      9.19 o 
  11   6   3       10.87       21.22     10.67 o 
  12   6   3       10.85        0.73     11.43 o 
  13   6   3       16.07        7.40     16.14 o 
  14   6   3        7.28        1.68     17.48 o 
 -10   7   3        3.84       -8.07     16.14 o 
  -9   7   3       23.09       18.02     11.35 o 
  -8   7   3       21.23       22.06     14.29 o 
  -7   7   3        2.87        5.40     10.19 o 
  -6   7   3        1.11       22.02     10.94 o 
  -5   7   3        0.11       -7.34      9.15 o 
  -4   7   3        0.64        3.87      9.51 o 
  -3   7   3        2.30        4.53      9.13 o 
  -2   7   3       11.29       11.23      9.86 o 
  -1   7   3        0.18       -0.58      9.86 o 
   0   7   3       17.19       28.44      9.98 o 
   1   7   3       85.32       79.74     16.98 o 
   2   7   3        1.49       -7.40      9.75 o 
   3   7   3       27.31       32.30     10.63 o 
   4   7   3       12.41       10.04      9.61 o 
   5   7   3        4.22       -1.62      9.86 o 
   6   7   3        0.10       -2.69     15.47 o 
   7   7   3       18.09       20.17     17.15 o 
   8   7   3        0.42      -14.20     22.19 o 
   9   7   3        7.19       20.00     12.16 o 
 -23   0   4       28.30       41.02     19.84 o 
 -22   0   4        3.25      -19.50     15.80 o 
 -21   0   4       59.81       60.23     22.19 o 
 -20   0   4       58.23       69.92     17.48 o 
 -19   0   4       48.10       41.24     19.67 o 
 -18   0   4        0.83       -8.45      8.89 o 
 -17   0   4       34.19       45.63     10.67 o 
 -16   0   4      450.96      401.46     18.83 o 
 -15   0   4      650.34      629.35     30.77 o 
 -14   0   4      303.81      291.06     22.86 o 
 -13   0   4      728.05      665.40     30.60 o 
 -12   0   4       12.63       22.53     12.10 o 
 -11   0   4      491.79      425.68     20.17 o 
 -10   0   4       66.85       65.30      5.47 o 
  -9   0   4      545.66      561.68     29.84 o 
  -8   0   4      203.80      188.18     32.95 o 
  -7   0   4      391.11      375.01     53.13 o 
  -6   0   4      577.37      510.11     55.98 o 
  -5   0   4       32.59       52.05     11.43 o 
  -4   0   4     2191.88     1907.90    211.16 o 
  -3   0   4      801.83      637.49    101.38 o 
  -2   0   4      901.08      767.45    125.08 o 
  -1   0   4      778.63      671.60     77.84 o 
   0   0   4      632.13      514.46     29.59 o 
   1   0   4       69.46       74.37      3.86 o 
   2   0   4     4863.74     4566.82    112.14 o 
   3   0   4       15.50       20.22      5.04 o 
   4   0   4     1006.39      967.31     24.21 o 
   5   0   4     1571.22     1620.80     19.14 o 
   6   0   4      146.17      157.91      8.08 o 
   7   0   4      340.04      335.54     10.56 o 
   8   0   4      810.53      764.11      8.78 o 
   9   0   4     1335.93     1292.67     36.73 o 
  10   0   4      243.34      261.40     14.29 o 
  11   0   4       30.51       40.09      7.51 o 
  12   0   4      266.56      252.86     11.47 o 
  13   0   4      303.54      282.05     12.59 o 
  14   0   4        2.87       -3.66      6.70 o 
  15   0   4       69.76       64.89     15.80 o 
  16   0   4       15.74      -11.10     11.77 o 
  17   0   4       90.52      108.94     19.50 o 
  18   0   4        0.09      -17.82     12.44 o 
  19   0   4       61.83       56.15     17.82 o 
  20   0   4        0.01      -13.79     13.79 o 
  21   0   4       15.05       21.86     15.13 o 
  22   0   4        9.46       29.25     17.48 o 
 -22   1   4       15.28        9.78     10.23 o 
 -21   1   4        1.88       -9.54      9.05 o 
 -20   1   4       19.48       29.82      9.63 o 
 -19   1   4        4.28        7.93      8.07 o 
 -18   1   4      222.53      192.19     12.73 o 
 -17   1   4        6.40       10.81      6.32 o 
 -16   1   4       57.30       49.21      8.37 o 
 -15   1   4        1.74        0.29      6.88 o 
 -14   1   4       52.26       74.23      8.58 o 
 -13   1   4       56.19       59.72      7.82 o 
 -12   1   4      566.61      565.96     35.38 o 
 -11   1   4       33.78       48.41      4.99 o 
 -10   1   4     1426.47     1475.46     98.72 o 
  -9   1   4      218.08      189.60      8.71 o 
  -8   1   4       84.02       84.52      3.04 o 
  -7   1   4        0.28        3.26      2.04 o 
  -6   1   4      913.55      926.27     30.54 o 
  -5   1   4       13.96       21.73      2.29 o 
  -4   1   4     1705.06     1717.81     40.69 o 
  -3   1   4     3482.21     3581.85     45.27 o 
  -2   1   4     1623.27     1618.87     19.90 o 
  -1   1   4     6787.75     6601.45     55.04 o 
   0   1   4      747.69      846.30      7.50 o 
   1   1   4      771.01      847.46      7.10 o 
   2   1   4       65.87       71.45      4.89 o 
   3   1   4      418.25      388.86      5.38 o 
   4   1   4      296.46      290.86      6.29 o 
   5   1   4      217.33      229.52      6.11 o 
   6   1   4     1184.40     1236.81     25.31 o 
   7   1   4       40.75       41.68      3.90 o 
   8   1   4      319.72      292.01      5.94 o 
   9   1   4      238.38      224.36      4.67 o 
  10   1   4        7.37       10.37      3.97 o 
  11   1   4       23.56       24.10      4.83 o 
  12   1   4      152.53      155.93      7.16 o 
  13   1   4       42.77       41.73      5.59 o 
  14   1   4      108.22      111.54      9.24 o 
  15   1   4        0.02       -6.93      6.13 o 
  16   1   4        0.50       -6.21      7.94 o 
  17   1   4       31.49       41.64     10.57 o 
  18   1   4       47.67       59.98     11.82 o 
  19   1   4        3.62        3.93     14.46 o 
  20   1   4       14.12       12.65     11.17 o 
  21   1   4       25.36       23.09     11.49 o 
  22   1   4        0.61       -1.64     11.29 o 
 -22   2   4        3.98       -3.00      9.17 o 
 -21   2   4        0.31       11.27      8.95 o 
 -20   2   4        7.38        5.50      8.50 o 
 -19   2   4        9.23       24.30     11.53 o 
 -18   2   4        0.64       -7.83      9.69 o 
 -17   2   4       72.23       93.39     19.50 o 
 -16   2   4        3.43        1.45      8.46 o 
 -15   2   4       13.66       11.42      9.28 o 
 -14   2   4        5.10        0.11     13.11 o 
 -13   2   4      172.05      179.42     11.94 o 
 -12   2   4        1.39       -1.52      4.79 o 
 -11   2   4      460.73      436.74     21.59 o 
 -10   2   4      109.20      104.24      7.18 o 
  -9   2   4      196.54      197.01      5.50 o 
  -8   2   4      373.95      336.13      6.65 o 
  -7   2   4       94.53       98.20      3.56 o 
  -6   2   4       86.57       80.23      4.24 o 
  -5   2   4      182.84      182.10      9.37 o 
  -4   2   4     3285.81     3527.26     62.07 o 
  -3   2   4      300.72      348.41      9.90 o 
  -2   2   4     2573.99     2719.56     33.54 o 
  -1   2   4      490.39      572.43     18.69 o 
   0   2   4      263.40      287.18     11.74 o 
   1   2   4      860.52      822.69     24.39 o 
   2   2   4      464.63      456.54     14.79 o 
   3   2   4      184.39      167.79      6.16 o 
   4   2   4      114.56      110.66      5.53 o 
   5   2   4        6.68        3.61      2.86 o 
   6   2   4       50.90       63.88      4.92 o 
   7   2   4      401.87      381.48      8.31 o 
   8   2   4       15.26       22.24      3.51 o 
   9   2   4      265.06      252.61      6.52 o 
  10   2   4       35.16       43.90      4.54 o 
  11   2   4      173.58      152.65      7.03 o 
  12   2   4       20.02       26.96      5.04 o 
  13   2   4      679.91      638.72     15.39 o 
  14   2   4      142.45      135.04     10.35 o 
  15   2   4        0.94        8.97      6.60 o 
  16   2   4        6.51       15.97      7.10 o 
  17   2   4      122.08      139.19     14.82 o 
  18   2   4        3.95        3.68     10.00 o 
  19   2   4       55.20       65.33     13.11 o 
  20   2   4       19.86       28.20     15.13 o 
  21   2   4        0.67       -6.17     11.62 o 
 -21   3   4        0.10       18.25     11.86 o 
 -20   3   4        0.04       11.34     11.44 o 
 -19   3   4        8.53       14.60     22.86 o 
 -18   3   4       20.89       15.87     11.11 o 
 -17   3   4        2.07       -9.36      9.12 o 
 -16   3   4       61.53       63.90     12.25 o 
 -15   3   4        8.15       -1.95      8.52 o 
 -14   3   4        7.88        5.48      6.29 o 
 -13   3   4      177.47      187.31     12.13 o 
 -12   3   4      260.49      214.44     11.83 o 
 -11   3   4       37.23       33.83      6.61 o 
 -10   3   4      173.12      156.72      8.44 o 
  -9   3   4      189.27      192.76      8.78 o 
  -8   3   4       87.30       99.96      8.06 o 
  -7   3   4      132.10      143.01      5.52 o 
  -6   3   4        8.32        7.33      3.23 o 
  -5   3   4       12.87       21.46      7.21 o 
  -4   3   4      176.34      156.51      5.42 o 
  -3   3   4      403.42      452.05     15.76 o 
  -2   3   4       72.97       84.11      5.05 o 
  -1   3   4     1615.71     1632.80     57.14 o 
   0   3   4       11.43       20.89      5.41 o 
   1   3   4      163.51      157.63      8.52 o 
   2   3   4        4.82        7.30      5.01 o 
   3   3   4      758.61      733.66     40.85 o 
   4   3   4       54.09       66.66      7.32 o 
   5   3   4        6.55       -1.77      4.77 o 
   6   3   4       61.10       73.65     12.10 o 
   7   3   4       46.99       49.75      7.26 o 
   8   3   4      304.36      296.75     11.71 o 
   9   3   4       24.97       31.63      4.52 o 
  10   3   4       49.10       42.30      4.65 o 
  11   3   4      269.59      251.73      9.28 o 
  12   3   4      113.56      133.32     10.01 o 
  13   3   4       46.75       43.94      7.86 o 
  14   3   4       32.30       28.32      7.86 o 
  15   3   4       36.58       43.16      8.59 o 
  16   3   4        9.61       13.29      7.73 o 
  17   3   4       11.17       24.20     11.17 o 
  18   3   4       34.94       34.01     11.14 o 
  19   3   4        0.68        3.20     11.31 o 
  20   3   4       18.42        5.46     12.06 o 
 -19   4   4        5.35        5.59     12.20 o 
 -18   4   4       13.13        8.80     10.81 o 
 -17   4   4       30.70       35.85     17.65 o 
 -16   4   4       27.06       21.42     10.98 o 
 -15   4   4       39.32       42.47      8.79 o 
 -14   4   4       72.36       77.40      9.52 o 
 -13   4   4       17.89        0.90      6.66 o 
 -12   4   4        3.00        5.86      6.62 o 
 -11   4   4       85.86      111.34      9.51 o 
 -10   4   4        0.74        0.20      5.37 o 
  -9   4   4        3.32       -1.97      5.19 o 
  -8   4   4      211.23      215.41      9.51 o 
  -7   4   4      206.45      180.08      8.72 o 
  -6   4   4      204.81      208.28      7.03 o 
  -5   4   4       15.59       24.20      4.35 o 
  -4   4   4      122.34      123.77      6.81 o 
  -3   4   4       76.82       91.75      6.57 o 
  -2   4   4      271.83      247.31      7.98 o 
  -1   4   4        0.05       -1.49      3.96 o 
   0   4   4       36.63       46.37      6.13 o 
   1   4   4       57.91       70.46      5.75 o 
   2   4   4       14.19        9.78      5.29 o 
   3   4   4       30.32       39.02     10.09 o 
   4   4   4      216.20      205.41     11.05 o 
   5   4   4       26.43       22.19      7.40 o 
   6   4   4       42.76       54.38      7.84 o 
   7   4   4       81.56       84.31      9.29 o 
   8   4   4      245.45      208.98     11.29 o 
   9   4   4       82.60       88.87      7.85 o 
  10   4   4       85.83      112.42      8.63 o 
  11   4   4        0.24       -7.35      7.36 o 
  12   4   4       50.72       44.15      9.95 o 
  13   4   4       55.29       55.61     10.58 o 
  14   4   4        2.02       -4.38      8.23 o 
  15   4   4        7.68       -6.29      9.39 o 
  16   4   4       22.23       27.28      8.79 o 
  17   4   4       13.17       11.42      8.86 o 
  18   4   4       23.90       42.45     10.33 o 
  19   4   4        7.46      -13.47     14.29 o 
 -17   5   4        2.51      -16.87     11.25 o 
 -16   5   4       18.70       32.15     10.09 o 
 -15   5   4       13.84       20.03      9.12 o 
 -14   5   4        3.80        9.74      7.40 o 
 -13   5   4       16.45       24.04      7.89 o 
 -12   5   4       12.85       27.85      7.94 o 
 -11   5   4        0.73       -8.75      5.83 o 
 -10   5   4        6.86        5.41      6.66 o 
  -9   5   4       14.39       16.55      9.89 o 
  -8   5   4       11.48        4.54      7.67 o 
  -7   5   4       12.80       16.72      7.26 o 
  -6   5   4      176.24      168.74     11.75 o 
  -5   5   4      159.02      144.44      8.84 o 
  -4   5   4       48.66       50.49      7.43 o 
  -3   5   4        1.23       -3.20      5.27 o 
  -2   5   4       13.76       10.89      4.82 o 
  -1   5   4       55.92       67.79      7.86 o 
   0   5   4       58.73       65.07      7.39 o 
   1   5   4        4.84        4.04      5.02 o 
   2   5   4       44.89       49.25      7.41 o 
   3   5   4      237.23      223.27     10.25 o 
   4   5   4       31.74       30.27      6.95 o 
   5   5   4       46.27       56.66      8.06 o 
   6   5   4       43.65       50.11      8.24 o 
   7   5   4       26.73       26.10      6.69 o 
   8   5   4       40.32       44.16      7.81 o 
   9   5   4       69.92       69.98     10.48 o 
  10   5   4        3.82       -3.60      7.56 o 
  11   5   4        7.15       -3.65      8.08 o 
  12   5   4       43.95       39.68     16.14 o 
  13   5   4       14.20        3.03     13.45 o 
  14   5   4       16.72       14.35     16.64 o 
  15   5   4       34.41       55.43     12.60 o 
  16   5   4        0.62       -7.40     10.77 o 
 -14   6   4        9.16       14.83     12.61 o 
 -13   6   4       10.23       -4.76     18.49 o 
 -12   6   4        0.81       11.73      9.93 o 
 -11   6   4       39.75       50.90     12.24 o 
 -10   6   4        1.71       -2.38      9.19 o 
  -9   6   4        4.16       -3.52      8.62 o 
  -8   6   4       43.32       43.27     11.01 o 
  -7   6   4        0.67       -9.31      7.01 o 
  -6   6   4       12.21        3.69      8.52 o 
  -5   6   4        1.97        1.06      7.58 o 
  -4   6   4       14.89        1.60     21.18 o 
  -3   6   4       19.07        5.94      6.86 o 
  -2   6   4       27.57       29.10      7.50 o 
  -1   6   4       17.54       10.11      9.58 o 
   0   6   4       40.65       54.86     10.24 o 
   1   6   4       28.25       35.18      9.13 o 
   2   6   4       10.33        3.53     13.28 o 
   3   6   4        5.94       -4.03      8.08 o 
   4   6   4       25.83       21.34      8.13 o 
   5   6   4       37.98       35.43      8.98 o 
   6   6   4        4.88        7.69      9.10 o 
   7   6   4       78.59       94.01     12.97 o 
   8   6   4        0.55      -14.46     10.76 o 
   9   6   4       28.03       56.00     18.66 o 
  10   6   4        0.01       -8.19      9.28 o 
  11   6   4       25.01       34.57     11.28 o 
  12   6   4        1.64       -9.08     16.14 o 
  13   6   4       17.23       36.99     18.83 o 
  -9   7   4       10.99       17.10     10.80 o 
  -8   7   4        0.03      -12.51      8.89 o 
  -7   7   4       21.64       19.30     13.95 o 
  -6   7   4       18.23       -3.41      9.74 o 
  -5   7   4        2.66       -8.73      9.85 o 
  -4   7   4       22.84       35.98     12.44 o 
  -3   7   4       10.13       23.34     10.53 o 
  -2   7   4        2.81        4.11      7.76 o 
  -1   7   4        6.90        1.10      7.87 o 
   0   7   4        0.02       -8.24      9.75 o 
   1   7   4       74.13       75.76     22.02 o 
   2   7   4       38.05       35.92     11.53 o 
   3   7   4       18.26       37.65     11.38 o 
   4   7   4        7.98       14.66     11.05 o 
   5   7   4        1.04        1.91     10.81 o 
   6   7   4       11.93       15.47     17.48 o 
   7   7   4        0.27       20.51     17.48 o 
   8   7   4        1.92        8.07     16.81 o 
 -22   1   5        4.13        4.81     10.22 o 
 -21   1   5        2.73       -7.68      8.97 o 
 -20   1   5       14.63        5.82      8.33 o 
 -19   1   5       41.51       44.55      9.48 o 
 -18   1   5       29.66       30.19      8.91 o 
 -17   1   5        5.28        8.36      9.91 o 
 -16   1   5        0.01        4.02     13.45 o 
 -15   1   5      110.33      120.74     13.95 o 
 -14   1   5        6.57        9.05      6.69 o 
 -13   1   5        0.34       -1.49      5.79 o 
 -12   1   5       31.52       31.77      6.39 o 
 -11   1   5       38.84       50.90      4.47 o 
 -10   1   5        0.93        0.51      2.84 o 
  -9   1   5      107.64      117.19      4.67 o 
  -8   1   5        1.50        4.70      2.50 o 
  -7   1   5       89.99       77.08      5.76 o 
  -6   1   5      143.84      152.60     11.84 o 
  -5   1   5       17.41       19.58      3.20 o 
  -4   1   5      403.00      373.40     10.97 o 
  -3   1   5       71.53       82.84      4.43 o 
  -2   1   5        1.05       -0.43      2.55 o 
  -1   1   5        0.01       37.63     21.44 o 
   0   1   5     1105.06     1108.73      8.97 o 
   1   1   5       42.89       46.84      3.06 o 
   2   1   5       46.42       53.36      3.12 o 
   3   1   5        3.72        2.36      2.17 o 
   4   1   5       37.31       30.85      2.95 o 
   5   1   5       33.15       38.65      2.90 o 
   6   1   5      624.54      644.09      7.92 o 
   7   1   5      224.02      248.16      5.28 o 
   8   1   5        0.08       -0.12      3.65 o 
   9   1   5       16.30       32.06      4.80 o 
  10   1   5       16.14       15.38      4.68 o 
  11   1   5        0.02       -4.41      4.04 o 
  12   1   5       43.09       51.91      6.08 o 
  13   1   5        8.15        9.50      4.97 o 
  14   1   5       39.07       44.18      7.49 o 
  15   1   5        1.52       -5.60      5.74 o 
  16   1   5       19.30       18.87      9.71 o 
  17   1   5        0.29       -8.96      8.31 o 
  18   1   5       24.16       29.33     11.05 o 
  19   1   5        0.56        1.25     10.34 o 
  20   1   5        2.40      -13.58     10.43 o 
  21   1   5        2.34       13.29     11.75 o 
 -21   2   5        0.01      -13.45      8.97 o 
 -20   2   5       10.70        9.67      9.23 o 
 -19   2   5       10.55       29.97     11.22 o 
 -18   2   5        5.44        4.26     10.50 o 
 -17   2   5        0.63       -1.01      9.04 o 
 -16   2   5        5.25       -2.22      9.37 o 
 -15   2   5        9.23        3.71     14.12 o 
 -14   2   5        1.97        0.04     15.30 o 
 -13   2   5       23.28       19.80      8.39 o 
 -12   2   5        4.48        2.64      5.29 o 
 -11   2   5        1.35       -2.53      4.37 o 
 -10   2   5       20.29       23.90      4.49 o 
  -9   2   5       89.05       93.73      7.84 o 
  -8   2   5       48.32       65.76      6.21 o 
  -7   2   5        8.11       12.19      2.57 o 
  -6   2   5       62.12       69.50      4.92 o 
  -5   2   5        0.87        1.07      3.14 o 
  -4   2   5      389.06      393.11      8.54 o 
  -3   2   5     1439.47     1412.39     33.78 o 
  -2   2   5        0.00       -3.19      2.73 o 
  -1   2   5       47.58       73.24      4.32 o 
   0   2   5        7.13        4.39      2.27 o 
   1   2   5       80.58       89.87      3.72 o 
   2   2   5       92.69       84.30      4.20 o 
   3   2   5      950.43     1040.78     18.20 o 
   4   2   5        1.81       14.78      4.17 o 
   5   2   5       63.03       76.92      6.04 o 
   6   2   5      177.50      187.11      6.76 o 
   7   2   5        0.58        1.24      3.62 o 
   8   2   5      298.50      300.93      6.94 o 
   9   2   5      137.64      148.05      6.93 o 
  10   2   5       79.38       86.18      6.60 o 
  11   2   5      165.72      160.20      7.56 o 
  12   2   5       67.78       70.73      6.78 o 
  13   2   5       40.91       49.61      8.12 o 
  14   2   5        0.36       -1.85      5.94 o 
  15   2   5        2.45       -0.22      6.87 o 
  16   2   5        7.28        6.60      7.30 o 
  17   2   5        0.17       -4.78      9.26 o 
  18   2   5        1.67      -12.63      8.42 o 
  19   2   5        5.72        4.76     11.26 o 
  20   2   5        4.41        6.17     11.71 o 
  21   2   5        9.60        8.40     12.83 o 
 -20   3   5        9.03       11.46     28.58 o 
 -19   3   5        0.00       -8.52     10.50 o 
 -18   3   5        0.37       -8.36      9.91 o 
 -17   3   5        5.37       -8.86      9.08 o 
 -16   3   5        2.00       16.81     10.26 o 
 -15   3   5       55.96       30.37     10.42 o 
 -14   3   5       23.26       31.03      7.36 o 
 -13   3   5        0.24       -8.00      5.33 o 
 -12   3   5      108.01      121.06      8.99 o 
 -11   3   5      196.60      185.89      9.34 o 
 -10   3   5       56.08       58.96      7.36 o 
  -9   3   5      268.69      257.21     11.26 o 
  -8   3   5        2.71        3.63      3.92 o 
  -7   3   5       72.18       89.68      6.66 o 
  -6   3   5        0.07        2.37      3.33 o 
  -5   3   5       94.90      106.56      4.73 o 
  -4   3   5       68.94       91.96      5.89 o 
  -3   3   5       13.85       16.15      3.99 o 
  -2   3   5       67.05       73.47      5.28 o 
  -1   3   5        5.46        4.50      3.32 o 
   0   3   5       31.51       47.97      5.84 o 
   1   3   5        9.97       16.50      4.45 o 
   2   3   5       13.87        7.62      5.25 o 
   3   3   5        3.05        0.95      4.52 o 
   4   3   5       49.80       48.07      7.09 o 
   5   3   5       70.22       78.30      6.06 o 
   6   3   5      106.06      116.14      6.94 o 
   7   3   5        2.33        5.49      4.60 o 
   8   3   5        4.37        2.80      4.57 o 
   9   3   5      109.05      108.53      6.27 o 
  10   3   5       12.53       14.12      4.91 o 
  11   3   5       46.29       64.62      6.73 o 
  12   3   5      254.43      231.11     10.87 o 
  13   3   5       17.80       11.15      7.08 o 
  14   3   5        9.96        6.21      9.00 o 
  15   3   5       47.79       37.17      8.47 o 
  16   3   5       16.39       -1.89      9.22 o 
  17   3   5       43.56       41.39      9.38 o 
  18   3   5        1.64        5.56     13.95 o 
  19   3   5        8.80       -8.50     11.14 o 
  20   3   5       25.39       24.33     12.59 o 
 -19   4   5        6.47      -18.16     12.10 o 
 -18   4   5       16.52       14.45     11.92 o 
 -17   4   5        9.84        6.13     10.90 o 
 -16   4   5        1.84        3.73     14.96 o 
 -15   4   5       22.12       15.92      7.57 o 
 -14   4   5        1.27      -11.30      9.38 o 
 -13   4   5       15.23        8.51      7.58 o 
 -12   4   5       25.87       13.72      7.51 o 
 -11   4   5        3.15        3.90      6.15 o 
 -10   4   5       30.02       34.86      7.05 o 
  -9   4   5       16.20       14.15      5.93 o 
  -8   4   5       42.15       40.91      7.01 o 
  -7   4   5        0.02       -5.13      4.29 o 
  -6   4   5      348.55      320.07      9.66 o 
  -5   4   5      366.25      339.69     12.31 o 
  -4   4   5       11.12       12.98      4.00 o 
  -3   4   5      189.61      181.37      7.56 o 
  -2   4   5        3.71        7.98      4.37 o 
  -1   4   5        1.50        2.85      4.70 o 
   0   4   5        2.33        1.65      4.13 o 
   1   4   5       44.74       46.29      8.07 o 
   2   4   5        7.19       13.49      6.30 o 
   3   4   5      192.26      173.69     10.56 o 
   4   4   5       63.16       60.91      8.73 o 
   5   4   5      393.21      364.09     23.20 o 
   6   4   5      158.10      134.05     10.00 o 
   7   4   5       71.11       80.85      9.91 o 
   8   4   5      106.62      135.58     14.46 o 
   9   4   5       22.09       17.30      8.68 o 
  10   4   5        8.26        9.09      6.02 o 
  11   4   5        0.48       -9.75      7.35 o 
  12   4   5        0.26        1.20     10.93 o 
  13   4   5       38.00       43.55     10.58 o 
  14   4   5        4.01        3.60      9.86 o 
  15   4   5        1.87       -2.31     10.26 o 
  16   4   5       17.05        5.43     13.45 o 
  17   4   5        0.54       10.82     11.01 o 
  18   4   5        0.12       -6.99      9.11 o 
 -17   5   5        0.90       17.03     13.62 o 
 -16   5   5        0.01        6.63     11.01 o 
 -15   5   5        0.20       -2.59      8.85 o 
 -14   5   5        2.27       -0.50     11.21 o 
 -13   5   5        4.62        7.80      7.70 o 
 -12   5   5        0.04       -4.81      6.70 o 
 -11   5   5        7.32        7.08      7.11 o 
 -10   5   5       22.88       20.73      7.16 o 
  -9   5   5        6.64        3.43      6.40 o 
  -8   5   5        9.74        8.81      6.19 o 
  -7   5   5       34.44       24.08      8.48 o 
  -6   5   5       25.14       21.18      8.40 o 
  -5   5   5       31.83       27.12      7.22 o 
  -4   5   5        1.79        2.30      4.71 o 
  -3   5   5      109.40      104.78      8.08 o 
  -2   5   5       36.07       35.96      5.81 o 
  -1   5   5        2.01        2.18      4.58 o 
   0   5   5        0.08        5.84      5.97 o 
   1   5   5        0.35        0.44      5.57 o 
   2   5   5       38.07       36.08      7.11 o 
   3   5   5       21.69       16.56      6.52 o 
   4   5   5       68.62       61.00      8.01 o 
   5   5   5      104.31      136.21     10.29 o 
   6   5   5       39.08       37.33      6.55 o 
   7   5   5       95.35       98.32     14.29 o 
   8   5   5       25.32       30.81      9.05 o 
   9   5   5        0.02       -0.19     10.42 o 
  10   5   5       13.16        2.02     14.12 o 
  11   5   5       10.69       16.81     13.79 o 
  12   5   5       36.61       30.97     10.34 o 
  13   5   5        0.00      -11.17      9.43 o 
  14   5   5        2.99       -0.14     10.34 o 
  15   5   5       22.82       30.70     25.72 o 
  16   5   5        2.94      -12.72     11.64 o 
 -13   6   5        0.28      -12.83     10.49 o 
 -12   6   5        0.14       -3.89      9.78 o 
 -11   6   5        8.23        2.61      9.94 o 
 -10   6   5       34.59       30.29     10.96 o 
  -9   6   5        2.77       -7.87      8.07 o 
  -8   6   5       12.71       10.98      9.50 o 
  -7   6   5        1.09       -0.74      8.74 o 
  -6   6   5       20.54       12.25      9.45 o 
  -5   6   5        3.87        2.66      8.66 o 
  -4   6   5       49.69       42.88     10.10 o 
  -3   6   5        3.46        5.88      6.70 o 
  -2   6   5        0.50        1.73      6.24 o 
  -1   6   5        0.51       -1.88      6.29 o 
   0   6   5        2.28       -8.25      5.50 o 
   1   6   5        2.13       -7.50      7.79 o 
   2   6   5        1.75       -9.03      6.64 o 
   3   6   5        0.36       -6.70      7.03 o 
   4   6   5        1.18       -1.68      6.92 o 
   5   6   5       46.29       48.68      9.21 o 
   6   6   5       15.65       29.29     10.47 o 
   7   6   5       40.56       39.62      8.58 o 
   8   6   5       22.27       37.66     16.81 o 
   9   6   5        1.20        9.75     15.80 o 
  10   6   5        1.36        1.68     16.14 o 
  11   6   5       15.13        6.05     16.48 o 
  12   6   5       14.06       26.90     17.82 o 
  13   6   5       22.93       13.79     17.48 o 
  -8   7   5        0.84       18.13     11.41 o 
  -7   7   5        0.03       -4.51     26.40 o 
  -6   7   5        0.46       -1.92     10.05 o 
  -5   7   5        5.47       -8.25     13.62 o 
  -4   7   5        0.16        7.40      9.98 o 
  -3   7   5        9.10       18.52     12.27 o 
  -2   7   5        7.96        7.48      8.12 o 
  -1   7   5        0.48       -7.22      7.76 o 
   0   7   5        0.00       -0.86      7.61 o 
   1   7   5        8.11        2.09     10.10 o 
   2   7   5        4.16        5.46     10.57 o 
   3   7   5        1.39       10.47     10.66 o 
   4   7   5        4.21       12.67     10.80 o 
   5   7   5        3.07        6.39     11.25 o 
   6   7   5        7.69       -2.02     16.81 o 
   7   7   5        6.57       12.78     18.49 o 
 -22   0   6       14.06       -1.34     18.49 o 
 -21   0   6        4.37      -23.71     15.80 o 
 -20   0   6        5.04       20.17     17.48 o 
 -19   0   6       25.95       43.04     19.17 o 
 -18   0   6       40.00       24.55     16.48 o 
 -17   0   6        9.58        9.41     14.12 o 
 -16   0   6       20.34       10.76     13.79 o 
 -15   0   6       65.55       65.21     10.18 o 
 -14   0   6       28.72       25.89     14.79 o 
 -13   0   6      206.76      215.87     19.17 o 
 -12   0   6      991.57      864.48     30.26 o 
 -11   0   6       65.67       99.53     16.48 o 
 -10   0   6       38.29       44.05     13.45 o 
  -9   0   6       93.47      110.92      7.48 o 
  -8   0   6     1429.45     1479.90    228.14 o 
  -7   0   6      191.47      210.32     35.31 o 
  -6   0   6        0.08       -0.19      4.07 o 
  -5   0   6       27.11       27.58      5.38 o 
  -4   0   6      114.16      122.91      8.41 o 
  -3   0   6       69.38       82.31      6.77 o 
  -2   0   6      538.01      524.12     56.15 o 
  -1   0   6     3240.61     3078.76    181.24 o 
   0   0   6      753.76      730.01     35.14 o 
   1   0   6      200.14      149.02      5.46 o 
   2   0   6     2484.86     2560.87     52.48 o 
   3   0   6     1635.14     1623.95     39.13 o 
   4   0   6        0.38       -5.21      4.28 o 
   5   0   6      324.13      350.81     11.51 o 
   6   0   6       36.37       23.22      6.06 o 
   7   0   6      820.18      785.45     28.92 o 
   8   0   6      657.50      611.32     16.64 o 
   9   0   6      881.29      890.77     46.74 o 
  10   0   6      261.10      251.24     11.96 o 
  11   0   6      241.21      255.86     12.57 o 
  12   0   6      197.79      180.43     11.58 o 
  13   0   6       82.43       86.16     10.05 o 
  14   0   6        3.16        5.74      7.73 o 
  15   0   6        2.13       14.61      7.56 o 
  16   0   6       18.97       46.40     16.14 o 
  17   0   6        0.14      -19.50     13.11 o 
  18   0   6       18.96       34.97     16.81 o 
  19   0   6        6.14        3.70     16.48 o 
  20   0   6       10.73       -7.40     16.14 o 
  21   0   6        3.79       -9.08     17.15 o 
 -22   1   6        6.67        0.43     12.61 o 
 -21   1   6       26.62       31.10     12.47 o 
 -20   1   6        1.61        4.28     11.25 o 
 -19   1   6       15.90       22.64      8.83 o 
 -18   1   6       17.07       19.51      8.81 o 
 -17   1   6      213.82      201.94     14.11 o 
 -16   1   6        8.79       11.39     10.22 o 
 -15   1   6       28.13       33.65     10.77 o 
 -14   1   6        1.39       -6.05      8.64 o 
 -13   1   6      183.60      157.76     12.36 o 
 -12   1   6        1.85      -12.86      8.57 o 
 -11   1   6       93.92      104.27      5.84 o 
 -10   1   6        5.05        4.06      3.79 o 
  -9   1   6      247.24      242.70     13.35 o 
  -8   1   6      134.74      127.27      5.59 o 
  -7   1   6        5.12        4.87      3.41 o 
  -6   1   6       21.67       20.73      3.65 o 
  -5   1   6      470.54      442.18     18.78 o 
  -4   1   6      528.12      530.60     27.85 o 
  -3   1   6       46.24       60.86      4.48 o 
  -2   1   6     1199.25     1081.69     50.62 o 
  -1   1   6      266.49      266.09     12.68 o 
   0   1   6       56.22       67.70      3.53 o 
   1   1   6      294.06      309.91      6.30 o 
   2   1   6       15.41        9.67      2.49 o 
   3   1   6     1489.19     1604.19     39.42 o 
   4   1   6      353.18      319.36     10.80 o 
   5   1   6       29.96       28.78      3.01 o 
   6   1   6       69.53       78.19      6.79 o 
   7   1   6     1330.65     1349.05     20.72 o 
   8   1   6      411.72      397.79      9.49 o 
   9   1   6       31.51       41.54      5.40 o 
  10   1   6      264.44      255.37      8.51 o 
  11   1   6      304.68      285.24      9.17 o 
  12   1   6      104.82      117.26      7.89 o 
  13   1   6      310.98      301.59      9.97 o 
  14   1   6        1.27       13.70      5.85 o 
  15   1   6       59.32       72.61      9.25 o 
  16   1   6       37.77       41.44      8.70 o 
  17   1   6      170.19      177.29     17.99 o 
  18   1   6        0.19       -7.73     10.05 o 
  19   1   6       12.47        7.39     11.88 o 
  20   1   6        7.73       23.06     12.24 o 
  21   1   6        0.53       -4.63     11.77 o 
 -21   2   6        2.94       13.10      9.83 o 
 -20   2   6       21.09       29.78     12.78 o 
 -19   2   6        3.45        2.57     11.94 o 
 -18   2   6       66.69       86.76     24.04 o 
 -17   2   6       33.36       32.88     11.96 o 
 -16   2   6        2.27       -8.48      9.13 o 
 -15   2   6        4.81        3.15      9.10 o 
 -14   2   6       97.21       95.68     12.48 o 
 -13   2   6       20.47       26.40      9.85 o 
 -12   2   6      368.99      357.12     21.72 o 
 -11   2   6       10.84        9.91      4.55 o 
 -10   2   6      112.96      128.35      6.52 o 
  -9   2   6      139.27      142.36      6.47 o 
  -8   2   6        4.61       -1.59      4.49 o 
  -7   2   6       78.41       92.81      6.02 o 
  -6   2   6       74.51       90.31      5.52 o 
  -5   2   6      847.45      895.73     41.11 o 
  -4   2   6      361.25      354.23      8.19 o 
  -3   2   6     5852.51     5696.88     66.83 o 
  -2   2   6     1628.18     1696.65     21.89 o 
  -1   2   6     1137.08     1141.25      9.39 o 
   0   2   6      789.59      849.15      9.27 o 
   1   2   6      540.89      573.20      7.54 o 
   2   2   6       15.12       18.03      3.50 o 
   3   2   6     1157.60     1144.14     12.02 o 
   4   2   6        8.26       12.62      3.34 o 
   5   2   6      136.46      145.16      6.55 o 
   6   2   6      270.71      246.88      6.00 o 
   7   2   6      155.14      155.83      6.80 o 
   8   2   6       31.81       43.15      5.57 o 
   9   2   6      143.62      137.49      7.03 o 
  10   2   6       67.33       82.29      6.96 o 
  11   2   6      106.88      104.68      7.27 o 
  12   2   6      603.60      577.65     12.82 o 
  13   2   6       51.23       45.03      6.39 o 
  14   2   6       97.98      112.70     12.46 o 
  15   2   6       12.26       20.85      7.87 o 
  16   2   6       30.32       26.47      8.20 o 
  17   2   6       25.74       30.26      8.96 o 
  18   2   6      118.33      138.58     23.37 o 
  19   2   6       25.65        8.07     11.17 o 
  20   2   6        0.13       -5.72     22.86 o 
 -20   3   6        0.01        8.29     12.35 o 
 -19   3   6        4.99       14.10     12.01 o 
 -18   3   6        0.23      -15.39     10.26 o 
 -17   3   6       20.29       24.26     11.44 o 
 -16   3   6        2.31       -9.66      9.21 o 
 -15   3   6        8.76       -2.04      9.29 o 
 -14   3   6        0.49       -6.56      7.69 o 
 -13   3   6      186.00      187.81     10.50 o 
 -12   3   6      101.30      107.88      8.95 o 
 -11   3   6      129.83      122.78      8.80 o 
 -10   3   6       44.98       49.37      6.19 o 
  -9   3   6        7.08       12.26      4.90 o 
  -8   3   6      194.04      173.66      7.39 o 
  -7   3   6        5.62       -0.16      4.15 o 
  -6   3   6       35.32       33.83      5.10 o 
  -5   3   6       97.08      108.54      6.23 o 
  -4   3   6      503.04      480.45     10.04 o 
  -3   3   6      279.02      276.45      8.54 o 
  -2   3   6      195.03      194.86      7.04 o 
  -1   3   6      204.40      191.33     10.58 o 
   0   3   6        5.85       -5.38      4.09 o 
   1   3   6       64.83       59.65      6.03 o 
   2   3   6      441.18      463.28      8.83 o 
   3   3   6       82.42       89.04      5.23 o 
   4   3   6       95.78      105.50      8.94 o 
   5   3   6        8.30        9.12      4.86 o 
   6   3   6       92.76       84.91      7.29 o 
   7   3   6      504.23      466.38     12.41 o 
   8   3   6       27.05       32.34      6.52 o 
   9   3   6       21.13       13.84      5.75 o 
  10   3   6        0.12       -1.93      5.68 o 
  11   3   6      424.96      374.55     15.54 o 
  12   3   6      127.32      127.04     10.68 o 
  13   3   6       73.95       87.40      9.95 o 
  14   3   6        6.91        2.40      7.34 o 
  15   3   6       18.57       17.08      7.89 o 
  16   3   6       26.08       28.45      9.26 o 
  17   3   6       49.59       51.55     10.00 o 
  18   3   6        0.18        3.09      8.46 o 
  19   3   6       14.08       13.98     14.12 o 
 -18   4   6       12.95       35.64     12.97 o 
 -17   4   6        0.76       -2.65     11.44 o 
 -16   4   6        7.71       12.39     12.61 o 
 -15   4   6       58.35       81.66     22.36 o 
 -14   4   6        6.00       -0.24      7.06 o 
 -13   4   6        6.94        3.65      6.93 o 
 -12   4   6        2.48        5.15      6.56 o 
 -11   4   6        0.34        3.94      6.37 o 
 -10   4   6        5.23        5.09      5.77 o 
  -9   4   6        3.73        3.83      5.09 o 
  -8   4   6      124.54      133.61      8.78 o 
  -7   4   6      256.01      235.67      8.87 o 
  -6   4   6      327.56      286.73      9.48 o 
  -5   4   6      104.01      114.48      6.97 o 
  -4   4   6       16.13       19.68      4.54 o 
  -3   4   6       26.17       44.61      5.70 o 
  -2   4   6       92.13       90.54      7.98 o 
  -1   4   6        7.27        4.38      5.15 o 
   0   4   6      245.00      227.02      9.56 o 
   1   4   6       68.39       67.34      7.12 o 
   2   4   6      617.70      566.31     17.77 o 
   3   4   6       21.06       13.69      6.77 o 
   4   4   6        0.83       -7.27      6.03 o 
   5   4   6       10.40        6.90      6.87 o 
   6   4   6      193.82      179.62      9.34 o 
   7   4   6      146.00      131.55     13.97 o 
   8   4   6       41.69       37.19      7.37 o 
   9   4   6      320.50      295.82     11.49 o 
  10   4   6        0.21       -4.90      5.89 o 
  11   4   6        4.87        1.13      8.38 o 
  12   4   6        5.26        2.03      8.91 o 
  13   4   6       68.93       73.81     12.84 o 
  14   4   6        0.36        4.48     10.29 o 
  15   4   6        9.34       26.96     11.51 o 
  16   4   6       38.02       38.16     12.57 o 
  17   4   6        8.18       10.31     11.79 o 
 -16   5   6        2.80       -2.42     10.96 o 
 -15   5   6        0.12       10.26      9.99 o 
 -14   5   6       10.55        4.11      8.58 o 
 -13   5   6       16.61       15.02      7.99 o 
 -12   5   6        6.83        3.30      8.06 o 
 -11   5   6       16.89       14.87      8.06 o 
 -10   5   6       24.81       28.14      9.22 o 
  -9   5   6       20.14        5.52      6.52 o 
  -8   5   6        9.64       17.61      7.27 o 
  -7   5   6       24.97       26.71      6.37 o 
  -6   5   6        0.50       -5.66      5.60 o 
  -5   5   6       26.68       22.03      7.20 o 
  -4   5   6        0.01       -0.43      6.31 o 
  -3   5   6        0.91       -3.24      4.81 o 
  -2   5   6       59.58       81.54      7.60 o 
  -1   5   6       15.82        6.00      5.24 o 
   0   5   6       21.31       21.05      5.75 o 
   1   5   6        0.61        5.77      5.30 o 
   2   5   6       52.12       54.98      6.11 o 
   3   5   6        7.18        8.07      9.25 o 
   4   5   6      208.09      184.36     12.88 o 
   5   5   6       35.18       26.32      7.99 o 
   6   5   6        1.18       -2.49     11.26 o 
   7   5   6       68.95       70.55     10.69 o 
   8   5   6       54.11       71.31     11.07 o 
   9   5   6        0.37       -1.81      8.41 o 
  10   5   6        4.63        7.73     14.46 o 
  11   5   6       38.08       43.71     17.15 o 
  12   5   6       15.62       17.39     11.05 o 
  13   5   6       26.15       32.97     15.64 o 
  14   5   6       36.49       27.02     18.49 o 
  15   5   6        1.87       -7.35     12.10 o 
 -13   6   6        6.93       17.43     21.52 o 
 -12   6   6        3.81        3.79     14.46 o 
 -11   6   6       10.78       -5.66     10.81 o 
 -10   6   6        4.13        2.21     19.33 o 
  -9   6   6       19.47       21.00     10.15 o 
  -8   6   6        0.00       -7.71      8.39 o 
  -7   6   6       41.01       29.70     10.53 o 
  -6   6   6        0.53       -9.08      8.47 o 
  -5   6   6       15.65        6.30      9.04 o 
  -4   6   6        0.02       -4.57      8.56 o 
  -3   6   6       56.24       70.56      9.77 o 
  -2   6   6        0.10       -1.45      5.47 o 
  -1   6   6       10.26        9.47      6.14 o 
   0   6   6        4.57        6.95      6.30 o 
   1   6   6       14.78       23.31      6.82 o 
   2   6   6        0.35       -8.64      5.76 o 
   3   6   6       25.74       30.50     11.28 o 
   4   6   6       23.15       21.81      8.16 o 
   5   6   6        2.09       -4.39      7.63 o 
   6   6   6       29.53       32.59      8.63 o 
   7   6   6        0.02       -6.55      7.49 o 
   8   6   6       25.99       15.13     15.47 o 
   9   6   6        0.12       -8.07     15.80 o 
  10   6   6        5.44       -1.68     16.48 o 
  11   6   6        0.00       18.16     17.82 o 
  12   6   6       26.06       32.95     19.84 o 
  -6   7   6        1.64       17.67     11.14 o 
  -5   7   6        7.19       -0.93     11.05 o 
  -4   7   6       10.66       13.42     11.04 o 
  -3   7   6        1.21        8.20     10.72 o 
  -2   7   6        8.32       12.38     10.58 o 
  -1   7   6        0.31        8.14      8.47 o 
   0   7   6       15.06       22.62      9.33 o 
   1   7   6        0.01        3.26      8.51 o 
   2   7   6       34.03       28.39      9.26 o 
   3   7   6        0.02        9.11     11.66 o 
   4   7   6        5.31       -5.04     10.96 o 
   5   7   6       16.34       11.97     13.05 o 
   6   7   6        0.00       -9.92      8.87 o 
 -21   1   7        0.69      -10.54     14.96 o 
 -20   1   7        6.41        0.83     11.72 o 
 -19   1   7        2.63        4.63     11.55 o 
 -18   1   7       43.15       58.05     13.39 o 
 -17   1   7       45.06       61.56     13.07 o 
 -16   1   7        6.45       11.60      9.99 o 
 -15   1   7        0.03        4.97     11.94 o 
 -14   1   7        0.67       -7.25      8.20 o 
 -13   1   7       37.24       25.96     10.53 o 
 -12   1   7        0.19       -2.14      9.00 o 
 -11   1   7       23.06       27.91      9.75 o 
 -10   1   7       48.08       47.41      6.33 o 
  -9   1   7        8.68       11.91      5.36 o 
  -8   1   7      202.92      203.62     10.64 o 
  -7   1   7        7.28       11.35      3.71 o 
  -6   1   7       79.32       86.45      5.74 o 
  -5   1   7        2.35       -2.63      3.28 o 
  -4   1   7        4.51        3.93      3.25 o 
  -3   1   7      304.31      345.66     24.56 o 
  -2   1   7       22.61       22.69      3.88 o 
  -1   1   7      337.48      310.64     17.19 o 
   0   1   7      227.79      221.14      9.34 o 
   1   1   7       94.49      113.27      4.75 o 
   2   1   7       30.48       27.70      3.30 o 
   3   1   7       33.30       52.41      3.53 o 
   4   1   7       47.05       58.60      4.83 o 
   5   1   7      104.63      114.43      6.11 o 
   6   1   7        0.18        0.47      4.01 o 
   7   1   7       78.95       95.41      6.83 o 
   8   1   7      206.91      167.42      7.51 o 
   9   1   7       37.29       46.68      5.89 o 
  10   1   7       53.66       68.72      6.68 o 
  11   1   7       22.35       28.31      5.69 o 
  12   1   7       19.55       27.99      6.77 o 
  13   1   7      154.88      151.40      8.78 o 
  14   1   7        1.17       -1.35      5.43 o 
  15   1   7        4.44        0.34      7.20 o 
  16   1   7       32.91       42.26      8.82 o 
  17   1   7       47.73       61.44     12.67 o 
  18   1   7        1.64        0.84     12.27 o 
  19   1   7        9.00        3.38     17.48 o 
  20   1   7        8.38        0.00     15.13 o 
 -20   2   7       10.17       16.34     12.59 o 
 -19   2   7        0.12       -2.68     12.61 o 
 -18   2   7        1.86        2.39     17.82 o 
 -17   2   7       11.70        1.48      9.44 o 
 -16   2   7       12.16        2.84     10.26 o 
 -15   2   7        0.07       -6.68      9.02 o 
 -14   2   7       11.77        6.67      9.03 o 
 -13   2   7        4.70       -3.79      8.52 o 
 -12   2   7       12.27        8.77      4.91 o 
 -11   2   7       68.63       86.28      7.43 o 
 -10   2   7        0.42       -4.08      4.21 o 
  -9   2   7        2.65       -2.58      4.98 o 
  -8   2   7        0.33       -4.53      4.59 o 
  -7   2   7        3.27        9.02      4.17 o 
  -6   2   7      207.61      218.46      7.55 o 
  -5   2   7      372.17      342.58     12.97 o 
  -4   2   7       37.76       51.04      5.19 o 
  -3   2   7      299.98      278.32     12.81 o 
  -2   2   7      170.39      174.54      6.52 o 
  -1   2   7       16.89       20.17      4.07 o 
   0   2   7       26.40       32.14      4.33 o 
   1   2   7       40.81       41.63      3.87 o 
   2   2   7      100.35      113.05      4.60 o 
   3   2   7        4.36        2.83      3.45 o 
   4   2   7      128.04      124.85      5.69 o 
   5   2   7      162.95      148.73      7.62 o 
   6   2   7       31.10       29.56      6.81 o 
   7   2   7        1.18       -3.22      4.25 o 
   8   2   7      166.20      141.81      7.16 o 
   9   2   7        2.90        0.00      4.53 o 
  10   2   7        7.46        8.84      5.36 o 
  11   2   7        5.44        0.71      5.27 o 
  12   2   7       28.52       33.83      6.45 o 
  13   2   7        0.95        2.54      5.63 o 
  14   2   7        4.07       -5.40      6.49 o 
  15   2   7       18.02       16.25      7.68 o 
  16   2   7        0.12      -10.74      7.16 o 
  17   2   7       17.76        9.50      8.78 o 
  18   2   7        5.70        5.99     11.75 o 
  19   2   7        0.43       -6.39     11.68 o 
 -19   3   7       12.76       10.18     11.88 o 
 -18   3   7        0.66        7.29     11.96 o 
 -17   3   7        3.94       -7.43     10.42 o 
 -16   3   7        5.44        4.38      9.98 o 
 -15   3   7       27.63       30.43     26.06 o 
 -14   3   7        1.23       -6.30     11.10 o 
 -13   3   7        1.63        3.06      6.49 o 
 -12   3   7        0.02        1.02      5.32 o 
 -11   3   7       24.91       33.89      6.19 o 
 -10   3   7       34.54       36.84      5.94 o 
  -9   3   7        1.22       -4.24      4.68 o 
  -8   3   7      158.92      159.03      7.74 o 
  -7   3   7      141.28      130.37      8.46 o 
  -6   3   7       12.20       11.40      4.45 o 
  -5   3   7      452.26      435.39     11.84 o 
  -4   3   7      134.42      130.91      6.82 o 
  -3   3   7      153.38      167.42      7.24 o 
  -2   3   7       46.94       57.47      5.89 o 
  -1   3   7       17.98       17.70      4.64 o 
   0   3   7       30.35       33.63      5.10 o 
   1   3   7        1.76       -1.18      4.43 o 
   2   3   7       38.77       50.31      8.99 o 
   3   3   7      117.55      110.93      6.95 o 
   4   3   7      219.11      204.90      7.15 o 
   5   3   7      188.53      201.44      7.21 o 
   6   3   7      297.76      255.86      9.84 o 
   7   3   7        2.06        0.61      5.42 o 
   8   3   7        0.26        2.28      5.41 o 
   9   3   7      144.37      143.35      8.89 o 
  10   3   7      166.02      139.23      9.58 o 
  11   3   7       35.43       52.41      7.60 o 
  12   3   7       39.64       49.25      6.91 o 
  13   3   7       19.47       18.01      7.54 o 
  14   3   7        9.31        8.79      7.75 o 
  15   3   7        5.58       -7.83      6.96 o 
  16   3   7        1.27        0.51      9.39 o 
  17   3   7        8.31        9.96      8.79 o 
  18   3   7        0.01       -6.21     15.25 o 
 -18   4   7        0.05        3.12     12.43 o 
 -17   4   7        4.16        4.56     11.17 o 
 -16   4   7        0.62       -1.25     11.20 o 
 -15   4   7        0.78       -3.09     10.25 o 
 -14   4   7        1.92       -5.29      7.11 o 
 -13   4   7        7.83        9.31      7.66 o 
 -12   4   7       19.78        8.02      6.39 o 
 -11   4   7       71.87       70.25      9.20 o 
 -10   4   7        0.94       -4.52      4.93 o 
  -9   4   7       19.18       14.61      5.78 o 
  -8   4   7       95.08      109.05      8.40 o 
  -7   4   7      189.50      161.19      8.16 o 
  -6   4   7        0.93        9.96      4.71 o 
  -5   4   7       99.34      117.51      6.54 o 
  -4   4   7       89.95       97.30      7.61 o 
  -3   4   7        1.74        1.55      4.61 o 
  -2   4   7      120.33      113.10      9.03 o 
  -1   4   7        1.09        5.12      5.65 o 
   0   4   7        5.19       -0.14      5.39 o 
   1   4   7       22.84       23.36      6.62 o 
   2   4   7        0.24       -7.39      4.92 o 
   3   4   7       55.57       60.52      7.24 o 
   4   4   7       95.65      114.17      8.68 o 
   5   4   7      163.85      142.09     11.14 o 
   6   4   7      149.37      131.07     11.07 o 
   7   4   7        4.61        0.44      6.82 o 
   8   4   7        2.19        0.75      7.35 o 
   9   4   7       65.30       85.60      8.94 o 
  10   4   7        6.56        8.23      6.32 o 
  11   4   7        2.44       -5.06     11.57 o 
  12   4   7        0.90      -12.79      9.26 o 
  13   4   7       42.45       49.59     12.24 o 
  14   4   7        8.55        2.12     11.04 o 
  15   4   7       39.64       42.52     17.15 o 
  16   4   7        0.09      -12.08     12.24 o 
  17   4   7        1.49        6.55     12.52 o 
 -15   5   7        5.43       -5.72     10.63 o 
 -14   5   7        0.73      -11.35      9.81 o 
 -13   5   7       12.26       -3.43      8.40 o 
 -12   5   7       24.76       18.84      8.49 o 
 -11   5   7        0.57       -4.60      7.13 o 
 -10   5   7        3.11       -2.30      8.86 o 
  -9   5   7        2.26        2.43      6.89 o 
  -8   5   7        0.01       -8.75      5.83 o 
  -7   5   7       10.37       13.14      5.67 o 
  -6   5   7        0.01       -2.08      6.28 o 
  -5   5   7        1.14       -8.52      5.68 o 
  -4   5   7       11.05        7.00      6.27 o 
  -3   5   7        6.86        3.44      5.42 o 
  -2   5   7        0.00       -0.81      5.19 o 
  -1   5   7        5.06        5.25      5.45 o 
   0   5   7        0.00       -7.66      5.33 o 
   1   5   7        2.81       -3.46      6.14 o 
   2   5   7        0.07        0.48      5.51 o 
   3   5   7       62.54       51.73      8.34 o 
   4   5   7       15.13       14.85      6.46 o 
   5   5   7        8.08        7.57      8.14 o 
   6   5   7       74.72       72.83     11.23 o 
   7   5   7       18.38       12.65      8.27 o 
   8   5   7        1.19        5.13      8.21 o 
   9   5   7       13.88        9.26      9.04 o 
  10   5   7       21.28        6.72     15.80 o 
  11   5   7       34.42       38.33     17.48 o 
  12   5   7        5.53      -10.09     15.13 o 
  13   5   7        6.79        5.72     16.48 o 
  14   5   7       17.80       17.15     17.15 o 
 -12   6   7        2.41        2.11     10.90 o 
 -11   6   7        1.51        6.16     20.17 o 
 -10   6   7        1.37       -4.19     10.00 o 
  -9   6   7       18.45       13.84     10.00 o 
  -8   6   7        3.58       -4.66      9.61 o 
  -7   6   7        0.05       -6.01      9.37 o 
  -6   6   7        0.60       -6.96      8.39 o 
  -5   6   7       49.78       48.73      9.43 o 
  -4   6   7        8.59       18.65      8.04 o 
  -3   6   7       23.55       29.18      8.51 o 
  -2   6   7        1.81        8.09      6.79 o 
  -1   6   7        0.84       -0.42      6.29 o 
   0   6   7        8.15        9.45      6.88 o 
   1   6   7        9.23        7.38      6.43 o 
   2   6   7        1.12       -2.32      6.39 o 
   3   6   7        9.46        8.01      6.51 o 
   4   6   7        8.53       14.75      6.89 o 
   5   6   7       11.07       16.30      8.89 o 
   6   6   7       23.04       23.06      8.68 o 
   7   6   7        1.00        0.02      9.04 o 
   8   6   7        3.13        1.40     11.96 o 
   9   6   7        1.26        7.73     17.48 o 
  10   6   7        0.36       -5.04     16.81 o 
  -4   7   7        0.02       -2.87     11.01 o 
  -3   7   7        0.12       -2.47     10.67 o 
  -2   7   7        2.64        1.38     10.67 o 
  -1   7   7        0.06        2.99      9.28 o 
   0   7   7        1.81       11.18      9.22 o 
   1   7   7        0.26        2.57      7.68 o 
   2   7   7        2.23       19.59      8.15 o 
   3   7   7       12.45        7.67      8.74 o 
 -21   0   8        0.50      -14.79     15.47 o 
 -20   0   8        8.20        5.72     18.16 o 
 -19   0   8       22.37       32.28     19.17 o 
 -18   0   8        9.44       14.46     18.16 o 
 -17   0   8        0.07       21.52     16.14 o 
 -16   0   8       33.13       35.98     16.14 o 
 -15   0   8       36.35       35.31     16.14 o 
 -14   0   8       18.66        8.07     14.79 o 
 -13   0   8      322.54      298.92     21.86 o 
 -12   0   8       26.11       33.29     15.13 o 
 -11   0   8      294.47      268.32     20.51 o 
 -10   0   8        2.55        6.39     12.78 o 
  -9   0   8        0.28        1.19     10.59 o 
  -8   0   8        6.99        2.12      5.58 o 
  -7   0   8      169.21      177.83      9.85 o 
  -6   0   8      107.29      126.80      9.51 o 
  -5   0   8        0.61        0.13      5.29 o 
  -4   0   8      667.23      586.22     42.53 o 
  -3   0   8       54.83       67.78      7.56 o 
  -2   0   8      389.56      328.06     11.14 o 
  -1   0   8      372.37      334.42     15.97 o 
   0   0   8      182.80      162.38      8.23 o 
   1   0   8      692.13      788.45     14.67 o 
   2   0   8      529.71      557.46     12.06 o 
   3   0   8        5.78       18.06      3.98 o 
   4   0   8       87.74      110.27      8.38 o 
   5   0   8      337.01      304.27     13.62 o 
   6   0   8      164.19      170.45     10.58 o 
   7   0   8      382.72      385.01     14.46 o 
   8   0   8      734.17      727.61     29.42 o 
   9   0   8       57.89       76.77     10.15 o 
  10   0   8      580.25      542.72     17.68 o 
  11   0   8      757.63      709.60     29.93 o 
  12   0   8       46.66       79.63     17.48 o 
  13   0   8       31.35       39.54      9.76 o 
  14   0   8      250.13      226.74     14.12 o 
  15   0   8      293.86      256.84     14.89 o 
  16   0   8        0.95      -21.18     14.12 o 
  17   0   8        9.68        6.05     14.12 o 
  18   0   8       24.40       10.09     17.15 o 
  19   0   8        5.99       27.57     18.83 o 
 -20   1   8        4.54        2.23     12.44 o 
 -19   1   8        0.98      -11.14     11.44 o 
 -18   1   8       15.90       12.78     11.75 o 
 -17   1   8       15.38       27.60     11.72 o 
 -16   1   8        0.01        0.78      9.61 o 
 -15   1   8       41.50       59.23     12.59 o 
 -14   1   8      133.44      158.12     15.81 o 
 -13   1   8       76.88       91.45     14.46 o 
 -12   1   8      174.93      176.36     22.53 o 
 -11   1   8        4.74        6.59      9.37 o 
 -10   1   8       17.95       28.43      6.45 o 
  -9   1   8      267.10      268.06     15.28 o 
  -8   1   8       28.32       36.54      6.57 o 
  -7   1   8        0.03       -4.18      3.69 o 
  -6   1   8       23.12       21.26      4.49 o 
  -5   1   8      477.16      457.56     32.23 o 
  -4   1   8      301.85      292.25     17.94 o 
  -3   1   8     1278.14     1210.68     87.40 o 
  -2   1   8        4.29       10.69      4.17 o 
  -1   1   8       89.09       97.87      5.70 o 
   0   1   8      504.45      454.55     32.00 o 
   1   1   8     1265.87     1197.67     66.65 o 
   2   1   8      409.48      362.89     17.98 o 
   3   1   8      669.28      630.50     35.76 o 
   4   1   8        0.07       -0.14      4.38 o 
   5   1   8       23.42       22.75      4.95 o 
   6   1   8      352.40      344.37      9.37 o 
   7   1   8      970.69      888.01     14.14 o 
   8   1   8       72.75       92.18      7.20 o 
   9   1   8      356.70      338.07     10.07 o 
  10   1   8      275.79      255.66      9.48 o 
  11   1   8        0.43        4.21      5.15 o 
  12   1   8      102.63      118.51      8.38 o 
  13   1   8        1.50      -10.85      7.23 o 
  14   1   8        3.02       -1.50      5.78 o 
  15   1   8        6.84        6.07      8.04 o 
  16   1   8      131.73      163.39     12.76 o 
  17   1   8        4.97        2.31     11.53 o 
  18   1   8       26.87       17.70     12.57 o 
  19   1   8       30.11       27.20     13.43 o 
 -20   2   8        9.44        0.72     12.44 o 
 -19   2   8       61.85       66.07     15.69 o 
 -18   2   8        5.13        5.99     11.88 o 
 -17   2   8       20.66       13.57     16.64 o 
 -16   2   8       46.18       31.97     25.22 o 
 -15   2   8       81.68       98.13     14.74 o 
 -14   2   8        4.74        3.98      8.76 o 
 -13   2   8      148.53      165.81     14.21 o 
 -12   2   8       45.55       50.33     11.75 o 
 -11   2   8      176.36      161.05      7.88 o 
 -10   2   8        2.53       -3.29      5.36 o 
  -9   2   8       86.43       83.26      8.22 o 
  -8   2   8      189.83      171.73     13.73 o 
  -7   2   8      357.01      319.07     19.73 o 
  -6   2   8       47.41       48.34      5.56 o 
  -5   2   8      105.25      103.32      6.40 o 
  -4   2   8     1350.38     1303.69     34.24 o 
  -3   2   8      169.72      166.73      7.28 o 
  -2   2   8      754.05      723.49     20.61 o 
  -1   2   8       55.58       59.41      5.52 o 
   0   2   8      222.71      222.11      7.36 o 
   1   2   8      238.36      249.14      7.46 o 
   2   2   8      827.28      748.13     11.30 o 
   3   2   8       57.29       61.99      5.47 o 
   4   2   8       64.66       68.70      6.89 o 
   5   2   8      964.05      881.29     18.63 o 
   6   2   8      155.59      149.14      8.60 o 
   7   2   8       92.96      120.79     10.40 o 
   8   2   8        8.42        9.01      5.21 o 
   9   2   8      252.26      219.39      9.02 o 
  10   2   8        0.47        1.79      5.00 o 
  11   2   8      360.75      314.25     10.54 o 
  12   2   8        4.29        3.15      5.46 o 
  13   2   8       17.95       17.57      6.39 o 
  14   2   8        1.58        1.48      7.22 o 
  15   2   8       28.96       30.51      9.20 o 
  16   2   8        4.13        7.91      8.60 o 
  17   2   8       28.26       35.90      9.89 o 
  18   2   8        0.12       -1.21     11.53 o 
  19   2   8        1.23       -6.03     10.82 o 
 -19   3   8        2.57       15.27     12.81 o 
 -18   3   8        0.01      -14.52     11.95 o 
 -17   3   8        3.19        3.06     10.56 o 
 -16   3   8        0.83        0.41     10.99 o 
 -15   3   8        0.01       -3.89     14.79 o 
 -14   3   8       26.91       42.33     12.34 o 
 -13   3   8       28.24       32.76     10.82 o 
 -12   3   8      101.67      118.70      9.01 o 
 -11   3   8        0.29       -0.89      4.97 o 
 -10   3   8       12.37        6.44      5.53 o 
  -9   3   8      172.08      164.53      7.38 o 
  -8   3   8       21.43       29.88      6.63 o 
  -7   3   8      140.66      144.75     12.09 o 
  -6   3   8       99.00      110.51      9.62 o 
  -5   3   8      503.00      476.57     11.18 o 
  -4   3   8      271.14      248.76      8.98 o 
  -3   3   8      763.68      700.10     16.44 o 
  -2   3   8       10.54       14.78      4.86 o 
  -1   3   8        1.31       -4.01      4.21 o 
   0   3   8      363.43      340.96      9.32 o 
   1   3   8      581.89      553.85     13.25 o 
   2   3   8        0.30       -4.58      4.56 o 
   3   3   8      127.74      112.25      7.65 o 
   4   3   8       88.05       83.96     10.02 o 
   5   3   8       20.74       10.38      6.90 o 
   6   3   8       80.73       88.51     10.63 o 
   7   3   8      321.06      278.77     10.98 o 
   8   3   8       37.85       37.04      7.42 o 
   9   3   8        3.41        7.49      6.39 o 
  10   3   8      229.42      211.02     10.68 o 
  11   3   8        0.00        4.81      6.73 o 
  12   3   8      100.21      102.47      9.98 o 
  13   3   8        0.88       11.59      7.82 o 
  14   3   8       19.86       18.77      8.73 o 
  15   3   8        7.26       -6.86      8.01 o 
  16   3   8       60.32       59.85     11.19 o 
  17   3   8        0.34       11.64     13.84 o 
 -17   4   8        7.23        3.47     12.78 o 
 -16   4   8       14.35       15.33     12.59 o 
 -15   4   8       13.75       10.67     17.48 o 
 -14   4   8       47.33       65.14     13.90 o 
 -13   4   8        6.15        6.04      7.27 o 
 -12   4   8        6.49        7.66      7.39 o 
 -11   4   8        2.50       -7.70      5.54 o 
 -10   4   8       48.18       76.87      7.92 o 
  -9   4   8        0.18       -2.73      5.06 o 
  -8   4   8        7.79        8.27      5.59 o 
  -7   4   8      132.91      147.37      9.36 o 
  -6   4   8        1.15        6.96      6.03 o 
  -5   4   8       27.96       22.85      6.81 o 
  -4   4   8        8.30        8.45      4.83 o 
  -3   4   8       65.65       67.71      7.00 o 
  -2   4   8       17.83       16.02      6.55 o 
  -1   4   8        0.05       -0.59      5.50 o 
   0   4   8       21.00       10.78      6.41 o 
   1   4   8      127.02      120.15      9.46 o 
   2   4   8      197.45      164.13      9.17 o 
   3   4   8       63.66       63.41      7.88 o 
   4   4   8       37.87       43.84      9.29 o 
   5   4   8      145.22      145.25     11.62 o 
   6   4   8       57.68       64.10     10.34 o 
   7   4   8       35.52       17.64     14.96 o 
   8   4   8      179.52      167.47     13.30 o 
   9   4   8       89.50      108.62     12.03 o 
  10   4   8      109.58       97.35     12.20 o 
  11   4   8       26.99       43.42     10.17 o 
  12   4   8       23.88       24.88     16.14 o 
  13   4   8        2.76        7.98     10.80 o 
  14   4   8       43.70       24.55     12.13 o 
  15   4   8       42.64       57.58     13.43 o 
  16   4   8        0.49        2.87     12.43 o 
 -14   5   8        1.91        4.67     12.67 o 
 -13   5   8        2.00       11.46     11.33 o 
 -12   5   8       39.12       45.83      9.70 o 
 -11   5   8        6.00       -3.51      7.39 o 
 -10   5   8        0.05       -2.82      6.76 o 
  -9   5   8       23.07       22.48      7.09 o 
  -8   5   8       21.22        8.86      6.56 o 
  -7   5   8        4.33        0.64      6.30 o 
  -6   5   8        7.99        9.65      5.97 o 
  -5   5   8       13.23       19.92      7.32 o 
  -4   5   8        0.01       -8.75      5.83 o 
  -3   5   8       17.07       21.42      6.45 o 
  -2   5   8       16.77        4.94      6.81 o 
  -1   5   8        0.00        0.89      6.71 o 
   0   5   8       59.90       51.79      8.23 o 
   1   5   8        0.07       -1.88      6.12 o 
   2   5   8       12.90        3.53      6.50 o 
   3   5   8       11.81        1.54      8.07 o 
   4   5   8       66.55       58.29     10.93 o 
   5   5   8        4.54       -2.85      8.08 o 
   6   5   8       73.53       66.31     11.47 o 
   7   5   8       23.01       23.91      9.51 o 
   8   5   8        8.98        5.75      9.61 o 
   9   5   8       32.04       35.67     11.05 o 
  10   5   8        5.60       -7.34      8.79 o 
  11   5   8       19.53        8.41     17.15 o 
  12   5   8       27.74       35.31     19.84 o 
  13   5   8       45.50       64.22     20.85 o 
 -10   6   8        6.79       -4.08     10.49 o 
  -9   6   8        6.87        3.10     10.20 o 
  -8   6   8       11.83       18.37     10.63 o 
  -7   6   8        9.76       -9.85      8.56 o 
  -6   6   8        1.42       -1.67     11.18 o 
  -5   6   8        7.49        9.00      8.31 o 
  -4   6   8       13.72        7.68      8.03 o 
  -3   6   8        0.04       -0.90      7.53 o 
  -2   6   8        1.65       -1.31      6.90 o 
  -1   6   8        8.97       11.57      7.48 o 
   0   6   8       20.79       25.92      7.08 o 
   1   6   8        0.04       -4.55      6.41 o 
   2   6   8       55.46       58.75      8.35 o 
   3   6   8       14.94       44.97     16.62 o 
   4   6   8        2.47        2.68      8.00 o 
   5   6   8       22.90       11.10      8.56 o 
   6   6   8        3.91       12.31      7.31 o 
   7   6   8        5.61        5.14      7.19 o 
   8   6   8        0.06       -3.97     10.25 o 
   9   6   8        7.44       -4.71     16.81 o 
 -20   1   9        4.18       -9.62     11.88 o 
 -19   1   9       24.52       29.53     14.02 o 
 -18   1   9        1.34        2.49     11.64 o 
 -17   1   9        2.00       12.17     10.99 o 
 -16   1   9        8.91        1.38     10.93 o 
 -15   1   9       18.79        9.02     10.93 o 
 -14   1   9       17.16        1.86     17.32 o 
 -13   1   9       25.39       19.22     10.77 o 
 -12   1   9        1.37       -0.09      9.43 o 
 -11   1   9       36.28       31.34     10.80 o 
 -10   1   9        0.04       -5.92     10.93 o 
  -9   1   9      227.87      204.49     19.24 o 
  -8   1   9        6.80        3.92      5.65 o 
  -7   1   9       43.35       52.73      5.81 o 
  -6   1   9       86.38      104.51      6.96 o 
  -5   1   9        1.00       -3.65      4.06 o 
  -4   1   9      179.30      171.69      8.72 o 
  -3   1   9       50.78       62.76      5.79 o 
  -2   1   9      166.34      145.19      8.06 o 
  -1   1   9      115.91      113.73      6.84 o 
   0   1   9        1.29       -3.79      3.52 o 
   1   1   9        0.09       -1.57      3.64 o 
   2   1   9       80.88       92.01      5.50 o 
   3   1   9        8.94        8.38      4.71 o 
   4   1   9       85.71       99.59      7.83 o 
   5   1   9      289.60      256.44     13.45 o 
   6   1   9       89.46       99.96      7.31 o 
   7   1   9       14.03       11.92      5.33 o 
   8   1   9        0.48       -2.13      5.11 o 
   9   1   9      109.15      107.34      8.49 o 
  10   1   9       48.71       52.13      8.69 o 
  11   1   9        9.76        9.14      5.73 o 
  12   1   9        3.01        1.37      6.12 o 
  13   1   9        2.81        4.01      5.99 o 
  14   1   9       41.94       43.87      7.48 o 
  15   1   9        6.50       15.39      7.15 o 
  16   1   9        0.44        5.28      8.53 o 
  17   1   9        5.40        6.57      8.67 o 
  18   1   9       19.38        2.52     12.60 o 
 -19   2   9        4.98        9.42     13.26 o 
 -18   2   9        2.39       10.74     12.49 o 
 -17   2   9        1.33       -0.55     23.54 o 
 -16   2   9        0.28        0.25     10.32 o 
 -15   2   9       16.22       22.06     11.96 o 
 -14   2   9        0.32       15.48     10.81 o 
 -13   2   9        5.82       17.35     10.34 o 
 -12   2   9        4.61       -0.39      8.52 o 
 -11   2   9        0.57        0.10      8.80 o 
 -10   2   9        0.80        6.39      6.38 o 
  -9   2   9        7.60        7.47      5.97 o 
  -8   2   9       13.39        7.61      6.08 o 
  -7   2   9        0.00       -3.16      5.36 o 
  -6   2   9      143.99      135.47      7.22 o 
  -5   2   9        1.13       -6.16      4.11 o 
  -4   2   9      224.59      196.35      9.42 o 
  -3   2   9       10.40        6.38      4.61 o 
  -2   2   9       82.67       94.84      6.72 o 
  -1   2   9       65.73       82.80      6.40 o 
   0   2   9       64.59       72.82      6.06 o 
   1   2   9       33.13       32.30      5.09 o 
   2   2   9        1.21       -3.99      4.11 o 
   3   2   9       64.57       72.94      9.27 o 
   4   2   9       20.07       16.81      7.66 o 
   5   2   9        3.71        7.31      5.70 o 
   6   2   9       21.68       17.04      6.33 o 
   7   2   9        4.54       -0.72      5.52 o 
   8   2   9      168.01      164.17      9.89 o 
   9   2   9       19.20       13.32      5.70 o 
  10   2   9       11.89       17.14      6.02 o 
  11   2   9        7.92       17.18      6.30 o 
  12   2   9        3.33       -0.63      5.69 o 
  13   2   9        4.40       13.49      6.60 o 
  14   2   9       11.40       18.81      7.62 o 
  15   2   9       16.85       12.64      8.44 o 
  16   2   9        4.92        6.58      8.20 o 
  17   2   9       10.83        6.27      9.62 o 
  18   2   9        0.79        3.14     12.34 o 
 -18   3   9        0.06        9.50     12.59 o 
 -17   3   9        0.98       -5.74     12.19 o 
 -16   3   9        4.35        0.70     11.63 o 
 -15   3   9        3.20        3.08     12.44 o 
 -14   3   9       15.15        9.38     11.28 o 
 -13   3   9       11.13       -4.70     14.29 o 
 -12   3   9        0.05        6.82      5.58 o 
 -11   3   9        3.84       -1.17      5.71 o 
 -10   3   9       54.16       62.33      6.43 o 
  -9   3   9      160.69      150.29      9.90 o 
  -8   3   9       10.90       12.23      6.30 o 
  -7   3   9      682.13      591.99     17.47 o 
  -6   3   9      203.84      193.04      9.89 o 
  -5   3   9      205.92      211.37      9.17 o 
  -4   3   9      730.31      615.98     12.93 o 
  -3   3   9      150.48      149.96      7.86 o 
  -2   3   9      517.28      455.93     11.80 o 
  -1   3   9        2.65        3.24      4.87 o 
   0   3   9       17.49       16.48      5.08 o 
   1   3   9       53.79       50.00      7.50 o 
   2   3   9       12.33       12.84      7.75 o 
   3   3   9      571.57      530.72     23.03 o 
   4   3   9       89.91      104.39     11.20 o 
   5   3   9      224.19      191.95     11.99 o 
   6   3   9       27.70       32.94      9.58 o 
   7   3   9        4.41        1.34      6.97 o 
   8   3   9       28.96       19.32      8.40 o 
   9   3   9       55.47       81.62     11.35 o 
  10   3   9      131.62      129.54     12.25 o 
  11   3   9       16.52        8.54      7.32 o 
  12   3   9       13.00       14.82      7.68 o 
  13   3   9       25.94       25.69     11.17 o 
  14   3   9        4.79        5.67     10.34 o 
  15   3   9        1.83       -4.65      8.89 o 
  16   3   9       16.38       29.25     10.24 o 
 -16   4   9        0.06      -15.68     10.45 o 
 -15   4   9        0.07       16.24     12.93 o 
 -14   4   9        0.01       -3.30     11.77 o 
 -13   4   9        3.20       -1.17      7.30 o 
 -12   4   9        2.39       15.41      6.88 o 
 -11   4   9        1.41        0.81      6.36 o 
 -10   4   9        6.06       17.34      6.62 o 
  -9   4   9        8.70        4.03      6.26 o 
  -8   4   9       14.15       21.78      6.49 o 
  -7   4   9        2.86       -9.16      6.13 o 
  -6   4   9        8.56        2.03      6.26 o 
  -5   4   9       45.93       35.20      7.57 o 
  -4   4   9       15.43       12.84      6.10 o 
  -3   4   9        0.10       -5.22      5.05 o 
  -2   4   9        3.53        2.73      5.18 o 
  -1   4   9        7.58        7.56      6.75 o 
   0   4   9        2.21       -0.96      6.10 o 
   1   4   9        0.56       -1.96      6.13 o 
   2   4   9        0.29       -7.93      7.57 o 
   3   4   9       27.31       27.33      9.43 o 
   4   4   9      113.13      106.70     12.25 o 
   5   4   9       62.56       56.45     10.26 o 
   6   4   9       30.30       29.18      8.97 o 
   7   4   9        1.44        4.41      8.07 o 
   8   4   9       91.24      105.03     11.86 o 
   9   4   9       34.58       36.01     10.18 o 
  10   4   9      134.73      154.51     14.78 o 
  11   4   9        4.46       15.48     11.77 o 
  12   4   9       11.53       -8.07     15.47 o 
  13   4   9        5.11       -5.72     14.46 o 
  14   4   9       54.61       80.36     21.18 o 
  15   4   9       13.64       18.16     18.16 o 
 -13   5   9        7.47       11.97     10.75 o 
 -12   5   9        6.60       -3.48     10.51 o 
 -11   5   9        7.23       14.20     11.43 o 
 -10   5   9        3.63       -3.39      6.71 o 
  -9   5   9        0.80       -3.71      6.32 o 
  -8   5   9        0.00       -9.07      6.05 o 
  -7   5   9        0.28       -2.68      5.96 o 
  -6   5   9       21.99       35.90      7.47 o 
  -5   5   9        8.17       10.26      6.84 o 
  -4   5   9        4.67        3.79      7.01 o 
  -3   5   9        6.94        9.92     13.11 o 
  -2   5   9       11.74       30.18      7.89 o 
  -1   5   9        0.79       -4.35      6.27 o 
   0   5   9       24.53       26.13      9.09 o 
   1   5   9        0.98        2.26      6.88 o 
   2   5   9       41.70       28.70     10.17 o 
   3   5   9        1.90        8.09     13.45 o 
   4   5   9      104.47       94.57     13.07 o 
   5   5   9        1.52        3.21      9.51 o 
   6   5   9       12.81       21.52     11.60 o 
   7   5   9        0.69       -3.47      9.45 o 
   8   5   9       20.08        6.42      9.00 o 
   9   5   9        0.20       -8.54      9.93 o 
  10   5   9        0.02        0.30     11.26 o 
  11   5   9        5.35        6.39     17.15 o 
  12   5   9       18.74       21.18     19.84 o 
  -8   6   9        2.61       -1.21     17.25 o 
  -7   6   9        1.14        8.60      8.09 o 
  -6   6   9        0.85        0.11      8.44 o 
  -5   6   9        0.06       -5.09      7.60 o 
  -4   6   9       23.47       15.69      8.95 o 
  -3   6   9        0.00        2.80      8.32 o 
  -2   6   9       20.13       17.91     10.60 o 
  -1   6   9        1.68        5.00      7.01 o 
   0   6   9        1.02       -3.38      6.73 o 
   1   6   9       24.11       26.08     10.81 o 
   2   6   9       30.79       32.14      9.34 o 
   3   6   9       12.13       14.15      7.45 o 
   4   6   9       24.28       17.88     13.11 o 
   5   6   9       10.29       15.64     11.44 o 
   6   6   9        0.29       -0.28     10.01 o 
   7   6   9        0.46        7.65     11.77 o 
 -19   0  10       19.09       33.96     20.17 o 
 -18   0  10        1.02       19.50     18.83 o 
 -17   0  10        0.09       -1.68     17.15 o 
 -16   0  10        1.23       -7.06     15.13 o 
 -15   0  10      103.50      137.52     24.21 o 
 -14   0  10      270.64      250.50     22.86 o 
 -13   0  10        4.75       -5.38     13.79 o 
 -12   0  10      210.26      206.45     20.51 o 
 -11   0  10      310.51      296.57     21.86 o 
 -10   0  10        9.53        5.72     13.11 o 
  -9   0  10       15.87       -3.03     12.44 o 
  -8   0  10       99.31      119.10     11.07 o 
  -7   0  10      302.72      293.16     21.18 o 
  -6   0  10       31.17       24.32     12.10 o 
  -5   0  10      646.10      633.55     26.90 o 
  -4   0  10        0.02        1.01      6.46 o 
  -3   0  10       83.47       97.84     11.60 o 
  -2   0  10      580.00      579.95     15.88 o 
  -1   0  10      433.90      440.31     13.88 o 
   0   0  10      253.87      255.93     11.07 o 
   1   0  10      101.66      108.27     12.78 o 
   2   0  10        0.89        7.73      9.75 o 
   3   0  10      113.38      125.08     15.80 o 
   4   0  10       43.16       57.74      8.89 o 
   5   0  10      232.43      224.77     12.16 o 
   6   0  10       41.71       44.80      8.86 o 
   7   0  10      144.39      147.31     12.48 o 
   8   0  10        0.43      -10.16      6.77 o 
   9   0  10       33.90       44.76     12.27 o 
  10   0  10      131.12      148.32     12.72 o 
  11   0  10      110.02      110.37     12.64 o 
  12   0  10        6.30       15.44      8.89 o 
  13   0  10        9.09       19.89      9.95 o 
  14   0  10       97.58       99.52     13.36 o 
  15   0  10       10.39       15.80     10.70 o 
  16   0  10       56.85       60.58     12.73 o 
  17   0  10        7.47        2.69     17.48 o 
  18   0  10        0.22      -13.45     17.82 o 
 -19   1  10        6.97        9.56     12.83 o 
 -18   1  10        0.00       -3.03     12.23 o 
 -17   1  10       16.12       15.63     11.92 o 
 -16   1  10        7.34       22.84     11.82 o 
 -15   1  10      132.29      145.45     18.66 o 
 -14   1  10       10.16        7.78     11.41 o 
 -13   1  10      118.89      138.73     28.58 o 
 -12   1  10       44.06       34.48     11.75 o 
 -11   1  10       41.00       42.07     10.80 o 
 -10   1  10       42.23       51.40     11.75 o 
  -9   1  10      152.51      162.39      9.99 o 
  -8   1  10        1.21       -5.62      5.73 o 
  -7   1  10      193.08      205.53     17.08 o 
  -6   1  10      427.59      419.69     21.48 o 
  -5   1  10       40.06       44.74      6.06 o 
  -4   1  10      471.06      436.82     17.17 o 
  -3   1  10       75.02       83.45      7.62 o 
  -2   1  10        1.10        1.61      4.61 o 
  -1   1  10       13.72       20.62      5.06 o 
   0   1  10      582.14      526.93     23.77 o 
   1   1  10        0.01        2.20      6.14 o 
   2   1  10       91.66      114.32     10.63 o 
   3   1  10       49.10       57.76      9.24 o 
   4   1  10       17.27       12.37      6.05 o 
   5   1  10       83.26      104.93      8.62 o 
   6   1  10       48.85       49.17      7.49 o 
   7   1  10       85.71       84.80      7.41 o 
   8   1  10      118.20      133.22      8.94 o 
   9   1  10      380.62      365.84     15.48 o 
  10   1  10        9.77       14.16      6.15 o 
  11   1  10       15.31       23.58      6.74 o 
  12   1  10        4.41        3.09      6.11 o 
  13   1  10       17.67       11.97      6.76 o 
  14   1  10        0.07        0.70      6.55 o 
  15   1  10       16.72       26.50     10.58 o 
  16   1  10        1.70        3.87      8.76 o 
  17   1  10        1.75        9.17      9.63 o 
 -18   2  10       14.82       16.36     13.55 o 
 -17   2  10        0.85      -10.25     11.96 o 
 -16   2  10        9.44        8.78     12.20 o 
 -15   2  10        1.48        1.32     11.23 o 
 -14   2  10       39.76       47.60     14.12 o 
 -13   2  10        0.02       -5.40      9.85 o 
 -12   2  10       18.91        8.67      9.78 o 
 -11   2  10       48.23       54.78     12.23 o 
 -10   2  10       14.20       21.25      7.25 o 
  -9   2  10      161.12      151.83     10.06 o 
  -8   2  10       74.53       76.17      8.61 o 
  -7   2  10        0.03       -0.20      5.67 o 
  -6   2  10       36.63       41.17      6.26 o 
  -5   2  10      315.90      273.45     21.09 o 
  -4   2  10        4.01        2.94      4.97 o 
  -3   2  10      242.53      197.61     10.22 o 
  -2   2  10      133.73      123.56      7.32 o 
  -1   2  10      182.86      183.01      7.98 o 
   0   2  10      247.88      230.03     10.52 o 
   1   2  10      629.43      600.74     13.60 o 
   2   2  10       39.75       45.22      9.13 o 
   3   2  10        1.20       -0.83      5.98 o 
   4   2  10      112.77      115.64     11.64 o 
   5   2  10     1035.88      917.61     27.74 o 
   6   2  10       88.08      101.98     11.51 o 
   7   2  10      182.23      172.62     12.47 o 
   8   2  10       86.33      101.52     11.64 o 
   9   2  10       23.12       16.53      7.11 o 
  10   2  10       71.63       81.35      8.27 o 
  11   2  10       22.68       22.65      7.00 o 
  12   2  10        0.32        3.30      6.29 o 
  13   2  10        2.58       -3.01      6.19 o 
  14   2  10       58.84       70.09      9.01 o 
  15   2  10        0.77        0.58      8.51 o 
  16   2  10        5.29       -8.79     12.19 o 
  17   2  10        0.02       14.63     10.05 o 
 -17   3  10        4.47       -1.18     13.00 o 
 -16   3  10        3.25        7.24     11.63 o 
 -15   3  10       13.87        0.98     11.88 o 
 -14   3  10        0.26        4.73     11.12 o 
 -13   3  10       39.53       34.76     11.20 o 
 -12   3  10        0.50       -1.86      5.90 o 
 -11   3  10        7.61       12.06      6.23 o 
 -10   3  10        5.02       12.42      7.22 o 
  -9   3  10      152.15      151.11     10.26 o 
  -8   3  10       34.96       41.17      7.84 o 
  -7   3  10        0.06       -5.32      8.81 o 
  -6   3  10       28.37       35.76     10.20 o 
  -5   3  10       45.03       43.95      8.06 o 
  -4   3  10      322.27      299.23     14.61 o 
  -3   3  10        5.08        0.15      5.12 o 
  -2   3  10        6.34        2.26      5.02 o 
  -1   3  10      126.81      131.91      8.17 o 
   0   3  10      305.84      281.15      9.52 o 
   1   3  10       27.97       43.28      9.21 o 
   2   3  10       36.30       38.68      8.64 o 
   3   3  10      152.17      149.26     18.16 o 
   4   3  10       44.18       40.13      9.85 o 
   5   3  10       50.94       47.31      9.85 o 
   6   3  10      111.72       98.37     11.68 o 
   7   3  10        4.49       -3.03      7.22 o 
   8   3  10       26.25       24.81      9.45 o 
   9   3  10       88.26      108.21     13.28 o 
  10   3  10       15.29       26.06      9.29 o 
  11   3  10       43.57       55.68     14.96 o 
  12   3  10        2.33        5.89     21.35 o 
  13   3  10       21.27       33.39     10.42 o 
  14   3  10        0.58       -4.03     15.47 o 
  15   3  10       36.07       31.49     12.78 o 
 -15   4  10        3.17        8.50     12.36 o 
 -14   4  10       65.49       41.25     24.71 o 
 -13   4  10        8.47       14.74     13.45 o 
 -12   4  10        7.81       12.34      6.91 o 
 -11   4  10       12.44       13.09      7.02 o 
 -10   4  10        0.13        1.98      6.08 o 
  -9   4  10        3.65        9.56      6.41 o 
  -8   4  10       16.49       23.44      8.14 o 
  -7   4  10      128.67      121.33     11.12 o 
  -6   4  10      135.24      147.70     11.82 o 
  -5   4  10      130.59      148.64     10.79 o 
  -4   4  10        5.05       -5.25      5.98 o 
  -3   4  10        7.70       11.74      6.02 o 
  -2   4  10       40.20       62.28      7.57 o 
  -1   4  10       51.22       69.32      8.97 o 
   0   4  10       20.75       30.00      9.45 o 
   1   4  10       38.20       39.39      9.85 o 
   2   4  10       13.23        6.61      8.32 o 
   3   4  10        9.06       -0.53      7.67 o 
   4   4  10       35.24       36.35      9.61 o 
   5   4  10        4.56        4.83      8.56 o 
   6   4  10       24.66       27.29      9.33 o 
   7   4  10        0.45       -4.37      8.07 o 
   8   4  10       50.04       62.60     11.55 o 
   9   4  10        3.80       -0.28      9.34 o 
  10   4  10       81.38       76.79     12.54 o 
  11   4  10        0.55       12.14      9.93 o 
  12   4  10        0.30        1.34     15.80 o 
  13   4  10       11.72       26.23     17.82 o 
 -12   5  10       19.36       27.11      9.77 o 
 -11   5  10        1.77       12.45      7.87 o 
 -10   5  10       27.16       27.65      8.48 o 
  -9   5  10       18.27       27.91      7.90 o 
  -8   5  10        0.00       -0.79      6.90 o 
  -7   5  10       15.62        8.90      7.19 o 
  -6   5  10        6.36       13.30      7.17 o 
  -5   5  10        3.42       -3.52      6.29 o 
  -4   5  10        5.46        3.21      9.69 o 
  -3   5  10        9.50        9.08      8.95 o 
  -2   5  10        6.78        9.10      7.72 o 
  -1   5  10       29.49       40.01      9.01 o 
   0   5  10       30.37       16.65      9.85 o 
   1   5  10        2.05        2.78      9.12 o 
   2   5  10        1.00      -12.05      8.21 o 
   3   5  10       35.54       26.29     10.66 o 
   4   5  10        4.27        9.75      9.85 o 
   5   5  10       18.84       15.57     10.34 o 
   6   5  10       10.61       12.99     10.57 o 
   7   5  10        8.05        6.04      9.61 o 
   8   5  10       33.04       38.48     11.63 o 
   9   5  10        3.17       -7.53     10.07 o 
  10   5  10        0.59       23.35     11.29 o 
  -6   6  10        0.06        2.37      9.12 o 
  -5   6  10       11.00       15.02      9.29 o 
  -4   6  10        0.02       -3.05      9.98 o 
  -3   6  10        7.30        0.17     13.83 o 
  -2   6  10        4.55      -12.56      8.73 o 
  -1   6  10        0.31       -6.88      9.55 o 
   0   6  10        0.05       -0.49      8.27 o 
   1   6  10       17.40        7.08      7.26 o 
   2   6  10       28.38       14.68     11.07 o 
   3   6  10        7.59        5.65     11.04 o 
   4   6  10       27.11       24.15     11.88 o 
 -18   1  11       20.12       26.31     14.12 o 
 -17   1  11        0.01      -14.81     13.11 o 
 -16   1  11       18.69       13.54     12.01 o 
 -15   1  11        3.53        6.97     14.46 o 
 -14   1  11       19.20       28.02     10.80 o 
 -13   1  11        9.27       11.22     11.17 o 
 -12   1  11       29.86       28.70     11.88 o 
 -11   1  11        0.13       -7.48     11.10 o 
 -10   1  11        0.47        2.21      9.50 o 
  -9   1  11       29.21       39.75      8.00 o 
  -8   1  11       54.26       58.98      8.24 o 
  -7   1  11        0.07        1.20      5.97 o 
  -6   1  11        9.75        5.16      5.16 o 
  -5   1  11       15.47       13.11      5.37 o 
  -4   1  11       46.30       42.97      6.09 o 
  -3   1  11       20.73       31.65      5.87 o 
  -2   1  11       80.13       72.01      6.83 o 
  -1   1  11        0.53       -2.10      4.94 o 
   0   1  11        0.65       -7.25      6.64 o 
   1   1  11        6.31        3.95      7.25 o 
   2   1  11       86.09       91.82     10.94 o 
   3   1  11       20.39       20.09      8.07 o 
   4   1  11       38.28       56.71      9.47 o 
   5   1  11       19.60       20.12      8.38 o 
   6   1  11      224.29      192.77     13.07 o 
   7   1  11       13.53       13.61      6.76 o 
   8   1  11        4.59        0.13      5.62 o 
   9   1  11       14.17       16.52      6.31 o 
  10   1  11       46.97       39.35      7.28 o 
  11   1  11       28.69       25.82      6.99 o 
  12   1  11       25.33       23.23      8.02 o 
  13   1  11        0.02        8.17      6.76 o 
  14   1  11        1.08        2.76      6.96 o 
  15   1  11        1.36        7.00      7.39 o 
  16   1  11        0.00        6.33      9.37 o 
 -17   2  11        0.00       -1.13     12.57 o 
 -16   2  11        0.18        4.78     11.77 o 
 -15   2  11        2.86       17.20     12.81 o 
 -14   2  11        0.68      -10.47     10.90 o 
 -13   2  11        0.02       -2.20     11.10 o 
 -12   2  11        1.02       17.75     11.25 o 
 -11   2  11        1.35        0.45      9.39 o 
 -10   2  11        5.07        2.68      6.96 o 
  -9   2  11       93.22       97.65      9.65 o 
  -8   2  11      118.85      120.28     15.87 o 
  -7   2  11        4.03       -4.30      6.03 o 
  -6   2  11       42.08       36.89      7.59 o 
  -5   2  11       27.50       25.48      5.94 o 
  -4   2  11       39.35       36.10      8.44 o 
  -3   2  11        7.20        8.28      5.44 o 
  -2   2  11        7.82       13.36      5.30 o 
  -1   2  11       33.96       37.19      6.71 o 
   0   2  11        8.28       11.68      7.80 o 
   1   2  11      102.43      125.65     11.99 o 
   2   2  11       31.20       24.62      8.38 o 
   3   2  11        0.57       -2.29      7.46 o 
   4   2  11       24.47       22.02      9.58 o 
   5   2  11        1.06        7.11      7.59 o 
   6   2  11       14.28        5.66      8.14 o 
   7   2  11       29.24       57.77     16.64 o 
   8   2  11        4.52        9.89      8.23 o 
   9   2  11        4.75       -5.05      7.90 o 
  10   2  11        2.79        8.57      8.89 o 
  11   2  11        3.18        9.32      8.56 o 
  12   2  11        0.81        3.93      6.76 o 
  13   2  11        2.86       -2.71      6.47 o 
  14   2  11        4.87        3.79      7.29 o 
  15   2  11        2.38       10.58     10.24 o 
 -16   3  11        1.18      -18.52     12.35 o 
 -15   3  11        3.60      -14.25     11.77 o 
 -14   3  11        2.31      -14.74     11.47 o 
 -13   3  11        4.39        7.87     11.23 o 
 -12   3  11        2.58        1.83     10.49 o 
 -11   3  11        0.01       -7.63      8.03 o 
 -10   3  11        4.28        2.54      7.17 o 
  -9   3  11        1.25       -1.74      7.12 o 
  -8   3  11       22.25       30.13      8.16 o 
  -7   3  11       11.00       10.46      7.61 o 
  -6   3  11      224.58      202.98     11.27 o 
  -5   3  11       10.28       13.22      6.96 o 
  -4   3  11       24.46       31.55      6.50 o 
  -3   3  11        0.77       -1.93      5.80 o 
  -2   3  11       35.64       39.20      7.42 o 
  -1   3  11       59.24       50.33      7.61 o 
   0   3  11        6.09        2.26      7.59 o 
   1   3  11       77.67       79.57     10.57 o 
   2   3  11        8.22        1.27     12.44 o 
   3   3  11       50.45       47.56     10.43 o 
   4   3  11      100.45       79.13     11.64 o 
   5   3  11        7.28       -0.80      8.14 o 
   6   3  11        1.89        3.36      8.07 o 
   7   3  11        3.51        7.22      8.95 o 
   8   3  11       20.39       41.30     10.42 o 
   9   3  11        7.22       -7.67      9.08 o 
  10   3  11       14.51        4.75     10.15 o 
  11   3  11        0.64       -0.96     12.95 o 
  12   3  11        8.64       14.11     10.00 o 
  13   3  11        5.64       26.73     11.05 o 
  14   3  11       16.92       40.69     18.83 o 
 -13   4  11        0.60        4.07     14.96 o 
 -12   4  11        3.95        3.77      7.73 o 
 -11   4  11        1.01       10.96      7.23 o 
 -10   4  11        0.04       -0.48      6.78 o 
  -9   4  11       19.44        9.54      8.93 o 
  -8   4  11       28.97       30.46      9.14 o 
  -7   4  11      116.82      112.85     11.80 o 
  -6   4  11       96.53       86.49     10.29 o 
  -5   4  11        7.77       -6.64      6.92 o 
  -4   4  11       43.26       24.83      9.44 o 
  -3   4  11       26.51       30.07      7.27 o 
  -2   4  11        2.18        1.49      6.75 o 
  -1   4  11        9.06       -3.76      8.97 o 
   0   4  11        5.00        8.98      7.96 o 
   1   4  11       23.21       15.07     10.42 o 
   2   4  11       34.22       60.98     11.05 o 
   3   4  11       17.16       19.06      9.52 o 
   4   4  11       17.81       26.46      9.85 o 
   5   4  11        1.44       -7.64      8.24 o 
   6   4  11        0.35       -7.33      9.08 o 
   7   4  11        0.43       -7.96      8.14 o 
   8   4  11       45.53       50.14     11.63 o 
   9   4  11       42.12       38.84     11.44 o 
  10   4  11        6.52       -0.28      9.76 o 
  11   4  11        5.56        9.01     10.56 o 
  12   4  11        4.95       18.83     18.16 o 
 -10   5  11        1.98       -0.32      7.67 o 
  -9   5  11        2.74       13.98      7.83 o 
  -8   5  11        0.26        3.58      9.80 o 
  -7   5  11        2.23        4.34      7.81 o 
  -6   5  11        1.62       -0.20      7.22 o 
  -5   5  11        8.15       13.03     10.87 o 
  -4   5  11       42.57       51.43     13.28 o 
  -3   5  11        0.55       -2.93     10.26 o 
  -2   5  11        0.46        4.03     12.44 o 
  -1   5  11        0.17        1.34      8.77 o 
   0   5  11        9.42       17.34     10.56 o 
   1   5  11        4.25       -7.06     10.42 o 
   2   5  11       13.64       12.49     10.09 o 
   3   5  11       31.03       29.17     20.34 o 
   4   5  11        2.66       -0.07     18.83 o 
   5   5  11        5.65       11.50     10.10 o 
   6   5  11       25.77       24.86     11.94 o 
   7   5  11        0.09        2.72     10.42 o 
   8   5  11       38.43       45.46     12.52 o 
 -17   0  12       26.93       19.84     20.51 o 
 -16   0  12        7.89       10.76     19.50 o 
 -15   0  12        7.18        4.37     17.48 o 
 -14   0  12       73.48       87.76     21.86 o 
 -13   0  12       53.71       77.67     20.51 o 
 -12   0  12       21.61        4.37     14.79 o 
 -11   0  12        0.89       11.10     15.80 o 
 -10   0  12       21.39       26.56     15.80 o 
  -9   0  12       52.59      104.57     19.50 o 
  -8   0  12       82.92       89.44     18.49 o 
  -7   0  12        0.16       -2.90      7.75 o 
  -6   0  12      479.73      506.92     24.88 o 
  -5   0  12       27.52       33.81      8.68 o 
  -4   0  12       59.97       53.53      9.71 o 
  -3   0  12       14.11       21.92      7.70 o 
  -2   0  12      533.81      520.17     25.22 o 
  -1   0  12        6.85        3.36     10.09 o 
   0   0  12      382.92      364.82     22.86 o 
   1   0  12        2.10       -9.75      8.41 o 
   2   0  12        0.31       -2.69      8.74 o 
   3   0  12        0.09       -2.35      9.41 o 
   4   0  12        3.57       -6.05     10.09 o 
   5   0  12      247.45      210.49     19.17 o 
   6   0  12       18.86       17.82     12.44 o 
   7   0  12      169.29      145.80     16.64 o 
   8   0  12       84.47      113.73     12.84 o 
   9   0  12       43.84       56.83     11.17 o 
  10   0  12       64.65       72.12     11.99 o 
  11   0  12        2.62        6.41      9.28 o 
  12   0  12       15.01        4.97     10.59 o 
  13   0  12       14.71       26.01     11.25 o 
  14   0  12        0.57       10.80     26.90 o 
  15   0  12        7.31       36.00     12.25 o 
 -16   1  12       55.86       63.03     15.43 o 
 -15   1  12        0.40       23.18     11.82 o 
 -14   1  12       43.83       51.71     13.53 o 
 -13   1  12       16.51       18.42     12.25 o 
 -12   1  12        3.70       17.41     11.29 o 
 -11   1  12        1.63       -0.40      9.81 o 
 -10   1  12        9.90       14.67     10.43 o 
  -9   1  12        9.49       14.15     12.61 o 
  -8   1  12       12.88       13.14      7.30 o 
  -7   1  12      162.99      164.88     10.59 o 
  -6   1  12        8.17        7.78      5.60 o 
  -5   1  12       35.45       38.46      6.53 o 
  -4   1  12       80.56       90.41      7.74 o 
  -3   1  12       19.94       21.77      6.16 o 
  -2   1  12       68.15       72.58     10.34 o 
  -1   1  12       66.87       88.87     10.91 o 
   0   1  12       30.09       46.20     15.30 o 
   1   1  12        0.21        6.69      7.42 o 
   2   1  12        0.07       -5.32      6.88 o 
   3   1  12      153.80      134.52     11.95 o 
   4   1  12       41.77       43.43      9.52 o 
   5   1  12       72.38       64.95     10.91 o 
   6   1  12        6.69        8.64     11.60 o 
   7   1  12        5.93        7.47      8.32 o 
   8   1  12       68.45       75.36     11.53 o 
   9   1  12        7.02        2.54      8.52 o 
  10   1  12        9.69        5.52      6.20 o 
  11   1  12        8.76       14.79      6.86 o 
  12   1  12        6.44        0.91      7.13 o 
  13   1  12        5.29       12.06      7.63 o 
  14   1  12        5.06       14.94      8.19 o 
  15   1  12        5.86       25.41      8.23 o 
 -16   2  12        1.11        5.41     13.49 o 
 -15   2  12       40.06       30.84     14.07 o 
 -14   2  12        4.33        8.54     11.41 o 
 -13   2  12        1.57       -5.94     12.61 o 
 -12   2  12        0.73       -5.82     11.01 o 
 -11   2  12      209.78      196.19     16.24 o 
 -10   2  12       40.95       49.97     12.35 o 
  -9   2  12       61.19       68.63      9.45 o 
  -8   2  12       13.85       10.71      7.28 o 
  -7   2  12       55.52       60.78      8.68 o 
  -6   2  12        1.08        3.58      6.57 o 
  -5   2  12       70.75       91.64      9.46 o 
  -4   2  12        0.01       -2.76      5.40 o 
  -3   2  12       35.50       41.02      8.48 o 
  -2   2  12       29.75       31.76      8.91 o 
  -1   2  12       65.77      100.14     11.51 o 
   0   2  12        7.49        5.92      7.66 o 
   1   2  12       53.44       51.62     10.05 o 
   2   2  12        0.43       -0.79      7.70 o 
   3   2  12        2.81        0.37      8.18 o 
   4   2  12      125.48      140.01     13.31 o 
   5   2  12       26.32       34.11     18.16 o 
   6   2  12      151.09      155.74     14.55 o 
   7   2  12        0.75      -10.14      8.07 o 
   8   2  12       11.41       -2.16      8.31 o 
   9   2  12       11.68       18.94      9.61 o 
  10   2  12        6.46        9.05      9.37 o 
  11   2  12        0.53        8.07      9.52 o 
  12   2  12        0.52       -7.86      9.10 o 
  13   2  12       15.06       33.26     11.72 o 
  14   2  12        0.14        9.84     21.52 o 
 -14   3  12        4.68        2.09     13.28 o 
 -13   3  12        8.45        4.74     13.00 o 
 -12   3  12        0.06      -15.09     12.78 o 
 -11   3  12        7.13       -3.34     10.83 o 
 -10   3  12        4.58        9.76      8.06 o 
  -9   3  12        5.67        6.33      8.03 o 
  -8   3  12       19.97       13.40      7.99 o 
  -7   3  12        1.74        9.06      7.44 o 
  -6   3  12       21.30       14.53      7.68 o 
  -5   3  12       42.04       45.36      9.92 o 
  -4   3  12        8.87       15.05      7.39 o 
  -3   3  12        3.09        2.05      6.44 o 
  -2   3  12        4.68        6.82      8.07 o 
  -1   3  12       98.86      124.12     13.08 o 
   0   3  12        8.25       -2.52      8.08 o 
   1   3  12       21.31       15.04      8.89 o 
   2   3  12        3.43        4.25      7.33 o 
   3   3  12       76.80       67.43     11.72 o 
   4   3  12       21.55       26.22     11.10 o 
   5   3  12       18.93       20.76     10.09 o 
   6   3  12        0.19       -4.33      7.60 o 
   7   3  12        4.19       14.05      9.75 o 
   8   3  12       10.58       13.11      9.10 o 
   9   3  12        1.85       -1.74      9.05 o 
  10   3  12       27.62       33.66     10.87 o 
  11   3  12        0.46        7.44      9.94 o 
  12   3  12        2.07       24.90     11.14 o 
 -11   4  12        0.90       -1.44      7.96 o 
 -10   4  12       11.21        6.54     10.00 o 
  -9   4  12        3.52       -7.74      7.99 o 
  -8   4  12       24.76       31.17     10.80 o 
  -7   4  12        0.74       -4.66      7.83 o 
  -6   4  12      227.50      195.88     12.73 o 
  -5   4  12       15.28       14.17      8.80 o 
  -4   4  12       14.85       21.33     14.79 o 
  -3   4  12        0.10       -6.52      7.84 o 
  -2   4  12       50.52       45.83     10.72 o 
  -1   4  12        6.86        2.59      8.95 o 
   0   4  12       34.27       35.02     10.80 o 
   1   4  12       41.06       33.76     18.49 o 
   2   4  12        9.01       17.36     10.29 o 
   3   4  12       22.12       14.41      9.37 o 
   4   4  12        1.62       -9.18      8.24 o 
   5   4  12        0.58       16.58      9.37 o 
   6   4  12        2.11       12.61      9.26 o 
   7   4  12       25.32       13.35     10.56 o 
   8   4  12        3.02        9.48     10.66 o 
   9   4  12       22.14       17.37     11.01 o 
  10   4  12        0.92       21.86     13.79 o 
  -7   5  12       19.09       18.37      8.36 o 
  -6   5  12       11.68        7.19     12.25 o 
  -5   5  12        0.30       21.70     12.20 o 
  -4   5  12        1.98        8.74     14.12 o 
  -3   5  12       12.99       18.16     14.46 o 
  -2   5  12        2.49        3.03     13.45 o 
  -1   5  12       40.38       32.05     11.92 o 
   0   5  12        0.00      -15.47     16.14 o 
   1   5  12        5.27        6.01     10.32 o 
   2   5  12        6.42       10.51     10.63 o 
   3   5  12        2.71        4.45     10.50 o 
   4   5  12        4.66       11.48     10.58 o 
   5   5  12        0.01        6.81     10.57 o 
 -15   1  13        3.72        9.04     16.98 o 
 -14   1  13        1.89       14.71     13.31 o 
 -13   1  13        5.25        8.27     12.10 o 
 -12   1  13        2.86      -15.75     10.50 o 
 -11   1  13       54.99       67.66     13.26 o 
 -10   1  13       70.64       88.96     14.82 o 
  -9   1  13        0.00       11.91     10.09 o 
  -8   1  13        8.62       14.74      7.91 o 
  -7   1  13       20.04        5.68      7.59 o 
  -6   1  13        0.22        7.14      7.01 o 
  -5   1  13       49.98       54.88      7.16 o 
  -4   1  13        4.11        3.50      7.60 o 
  -3   1  13        1.27       -5.25     11.26 o 
  -2   1  13        0.79      -10.16      7.01 o 
  -1   1  13       24.05       25.15      8.91 o 
   0   1  13        0.07       -1.94      7.32 o 
   1   1  13       10.80       11.60      8.56 o 
   2   1  13        2.10       10.49      8.68 o 
   3   1  13       31.66       37.21     10.05 o 
   4   1  13       12.04        9.29      8.47 o 
   5   1  13       57.97       58.77     11.28 o 
   6   1  13        0.70        2.79      8.18 o 
   7   1  13       18.94       11.93      9.00 o 
   8   1  13        2.05        5.22      9.10 o 
   9   1  13        1.92       14.80     10.26 o 
  10   1  13       16.60        8.21      9.61 o 
  11   1  13        0.17        5.62      9.92 o 
  12   1  13        1.77        5.89      8.41 o 
  13   1  13        0.45       13.83      9.25 o 
 -14   2  13        1.13        4.08     12.52 o 
 -13   2  13        1.71       -4.62     19.33 o 
 -12   2  13        0.00       -5.55     13.95 o 
 -11   2  13        2.41       -0.99     11.23 o 
 -10   2  13       23.55       25.79     11.30 o 
  -9   2  13        1.96        5.40      8.02 o 
  -8   2  13       33.97       34.88     11.39 o 
  -7   2  13       43.01       57.39      9.46 o 
  -6   2  13        3.09        1.46      7.10 o 
  -5   2  13        9.42        1.70      7.94 o 
  -4   2  13        6.92        6.05     10.42 o 
  -3   2  13       12.19        3.87     14.12 o 
  -2   2  13        5.20       -3.74      7.84 o 
  -1   2  13       33.14       43.11      9.95 o 
   0   2  13       44.93       49.88     10.56 o 
   1   2  13       13.20       15.69      8.76 o 
   2   2  13        2.29       16.83      8.89 o 
   3   2  13        0.17       -5.86      8.23 o 
   4   2  13        0.23        5.15      8.52 o 
   5   2  13        0.73        9.22      8.80 o 
   6   2  13        0.71       -3.98      8.71 o 
   7   2  13        1.21       -8.74      8.86 o 
   8   2  13       10.10       -4.46      9.61 o 
   9   2  13        2.78        4.20      9.51 o 
  10   2  13       10.15       19.67     11.41 o 
  11   2  13        0.16        4.20     18.66 o 
  12   2  13        4.06       21.86     14.79 o 
 -12   3  13        1.68      -10.00     11.95 o 
 -11   3  13        3.28        5.85     11.12 o 
 -10   3  13        0.54      -12.47      8.31 o 
  -9   3  13        0.32      -11.68      7.84 o 
  -8   3  13        3.25       -8.11      8.01 o 
  -7   3  13        8.14        4.14      7.66 o 
  -6   3  13        1.70       -3.45      8.10 o 
  -5   3  13        7.82       11.51      9.47 o 
  -4   3  13        1.35        1.68     11.10 o 
  -3   3  13        9.76       16.24      9.50 o 
  -2   3  13       10.95       20.70      9.63 o 
  -1   3  13        0.98       13.30      9.13 o 
   0   3  13        2.00        6.96      9.39 o 
   1   3  13       12.98        5.78      9.75 o 
   2   3  13       24.47       32.30      9.44 o 
   3   3  13        4.95       -1.89     10.26 o 
   4   3  13       13.32       27.47      9.94 o 
   5   3  13        0.60       -3.19      9.26 o 
   6   3  13        1.07        6.32      9.74 o 
   7   3  13        2.24       -0.24      8.55 o 
   8   3  13        0.18       12.30     15.97 o 
   9   3  13        3.67       19.45     10.94 o 
  10   3  13        4.62       21.45     10.98 o 
  -9   4  13        0.04        1.89      9.66 o 
  -8   4  13       70.75       52.28     12.16 o 
  -7   4  13       16.97       24.19     21.72 o 
  -6   4  13       57.36       71.03     13.02 o 
  -5   4  13       35.42       34.48     11.64 o 
  -4   4  13       10.50        4.03     14.12 o 
  -3   4  13       16.83        0.34     12.10 o 
  -2   4  13        9.98       14.40     10.34 o 
  -1   4  13        6.12       -3.12      8.86 o 
   0   4  13        2.71        0.29     12.61 o 
   1   4  13       15.36       35.58     11.14 o 
   2   4  13       11.25       14.43     17.32 o 
   3   4  13        5.59       -1.82      9.61 o 
   4   4  13        1.09       12.90     10.39 o 
   5   4  13        0.60       -3.75      9.71 o 
   6   4  13        0.02      -10.42      9.61 o 
   7   4  13        0.11        7.92     11.01 o 
 -13   0  14        0.47       -7.73     15.47 o 
 -12   0  14        9.14        9.08     17.15 o 
 -11   0  14        8.07       -3.03     16.48 o 
 -10   0  14        1.60       15.13     16.14 o 
  -9   0  14       42.23       10.09     17.48 o 
  -8   0  14       14.17       10.09     13.45 o 
  -7   0  14        4.51        6.05     12.78 o 
  -6   0  14        2.33       22.86     12.78 o 
  -5   0  14       15.57       15.80     12.10 o 
  -4   0  14        1.07       -9.41     11.77 o 
  -3   0  14        8.88       18.83     13.11 o 
  -2   0  14       53.55       56.49     15.13 o 
  -1   0  14       66.06       79.02     17.15 o 
   0   0  14       15.51       -3.36     11.10 o 
   1   0  14       10.18        3.70     11.77 o 
   2   0  14       78.56       81.71     17.15 o 
   3   0  14        2.73       15.13     13.45 o 
   4   0  14       24.52       32.28     15.13 o 
   5   0  14       76.86       54.47     17.15 o 
   6   0  14       85.12      104.24     19.50 o 
   7   0  14        2.71       15.13     14.46 o 
   8   0  14       87.61      113.99     20.85 o 
   9   0  14       41.22       42.70     16.14 o 
  10   0  14       34.40       31.94     18.16 o 
  11   0  14        0.45       -4.03     14.12 o 
 -13   1  14        7.08        8.11     11.96 o 
 -12   1  14       19.59       28.78     12.72 o 
 -11   1  14        3.60        2.05     11.38 o 
 -10   1  14       30.25       27.39     23.03 o 
  -9   1  14       15.36       11.51     10.67 o 
  -8   1  14       25.58       36.94     11.35 o 
  -7   1  14        0.90        9.31      7.75 o 
  -6   1  14       38.88       53.13     15.80 o 
  -5   1  14        2.10        4.19      8.23 o 
  -4   1  14       35.73       38.98      9.98 o 
  -3   1  14       34.18       56.26     11.05 o 
  -2   1  14       39.36       58.26     11.17 o 
  -1   1  14       50.39       59.57     11.04 o 
   0   1  14        0.20        1.67      8.73 o 
   1   1  14       38.37       45.95     18.49 o 
   2   1  14        4.51        4.19      8.66 o 
   3   1  14        4.21        0.92      9.00 o 
   4   1  14       75.74       77.72     12.47 o 
   5   1  14        6.37       10.83      9.74 o 
   6   1  14       55.44       62.80     15.97 o 
   7   1  14        6.01        8.06      9.67 o 
   8   1  14        9.34       29.45     11.11 o 
   9   1  14       13.21       21.48     11.14 o 
  10   1  14        4.22       10.03     10.56 o 
  11   1  14        4.95        8.36     10.93 o 
 -12   2  14        1.13      -18.66     12.44 o 
 -11   2  14        2.06       -0.35     12.20 o 
 -10   2  14       39.99       57.52     13.42 o 
  -9   2  14        0.10        6.48     11.79 o 
  -8   2  14        0.83        5.55      8.31 o 
  -7   2  14        1.29        8.21      9.39 o 
  -6   2  14       19.78       12.44     12.78 o 
  -5   2  14        1.02       12.10     11.77 o 
  -4   2  14       12.24       23.79      9.92 o 
  -3   2  14        7.10       12.44      9.27 o 
  -2   2  14        7.73       27.93     15.80 o 
  -1   2  14       15.40       26.56     10.42 o 
   0   2  14       17.53       21.37      9.63 o 
   1   2  14        0.42       15.35      9.39 o 
   2   2  14        1.60       -3.39      9.03 o 
   3   2  14       20.81       25.42     10.09 o 
   4   2  14        2.49        3.20      9.63 o 
   5   2  14       32.65       32.87     10.82 o 
   6   2  14        0.00       -7.55      8.89 o 
   7   2  14       12.40       -1.72      9.61 o 
   8   2  14        4.68       15.21     10.43 o 
   9   2  14        1.34        6.91     10.90 o 
  10   2  14        0.19       10.70     10.80 o 
 -10   3  14        0.88       -9.34     12.48 o 
  -9   3  14        0.06       15.82      9.58 o 
  -8   3  14        5.19       10.11      9.48 o 
  -7   3  14        1.54       16.59     10.39 o 
  -6   3  14        0.43       20.17     14.46 o 
  -5   3  14        0.09       -4.37     11.77 o 
  -4   3  14        0.96       21.18     14.12 o 
  -3   3  14        1.03        2.35     12.78 o 
  -2   3  14        7.36        3.98      9.34 o 
  -1   3  14        7.41       23.33     10.19 o 
   0   3  14       27.41       35.17     11.35 o 
   1   3  14        3.23      -10.44      8.71 o 
   2   3  14        7.63        9.53     16.64 o 
   3   3  14        2.77       15.84     10.69 o 
   4   3  14       21.07       26.34     10.42 o 
   5   3  14        0.92        2.61     10.19 o 
   6   3  14       11.64       16.95     10.26 o 
   7   3  14        0.07        4.05     13.45 o 
   8   3  14        0.45       16.48     15.47 o 
  -5   4  14        5.90       23.20     15.80 o 
  -4   4  14        1.22       -1.68     13.45 o 
  -3   4  14       16.79       -2.02     14.12 o 
  -2   4  14        2.84        2.69     13.11 o 
  -1   4  14        1.15       -3.47     10.58 o 
   0   4  14        0.03      -11.41     10.56 o 
   1   4  14        3.50       14.23     13.28 o 
   2   4  14       11.86        1.46     11.55 o 
   3   4  14        0.44       10.42     16.14 o 
 -10   1  15       22.84       19.76     12.49 o 
  -9   1  15       48.87       59.52     18.16 o 
  -6   1  15        8.54       28.92     15.47 o 
  -5   1  15       16.50       49.76     15.80 o 
  -4   1  15       39.57       47.39     18.16 o 
  -3   1  15        1.78        0.43      9.25 o 
  -2   1  15       14.97       29.11     10.45 o 
  -1   1  15        3.74        6.50     18.83 o 
   0   1  15       12.10       20.36     10.10 o 
   1   1  15        4.88        1.09     10.09 o 
   2   1  15       27.22       17.26     12.61 o 
   3   1  15       25.24       36.52     10.91 o 
   4   1  15        9.37       13.17     10.48 o 
   5   1  15       17.84       17.31     11.05 o 
   6   1  15       40.48       48.73     12.68 o 
   7   1  15        0.01        7.23     10.87 o 
   8   1  15        3.79       -0.61     10.63 o 
  -7   2  15        7.33       24.55     15.80 o 
  -6   2  15        1.07        8.41     13.45 o 
  -5   2  15        1.71        4.37     13.79 o 
  -4   2  15        3.46       -3.03     12.10 o 
  -3   2  15       28.55       40.70     11.62 o 
  -2   2  15        0.10        5.15     18.66 o 
  -1   2  15        0.62        1.12      9.47 o 
   0   2  15       13.89       13.32     10.32 o 
   1   2  15        2.31       -3.18      9.26 o 
   2   2  15        2.91        9.75     10.22 o 
   3   2  15        0.91       -5.62      9.63 o 
   4   2  15        1.68        6.06     10.76 o 
   5   2  15        1.48        4.54     10.70 o 
   6   2  15        1.84        6.96     11.38 o 
   7   2  15       15.33       24.55     15.47 o 
  -6   3  15        1.40       16.81     15.80 o 
  -5   3  15        0.27       -7.73     14.12 o 
  -4   3  15        1.92        8.74     15.47 o 
  -3   3  15        0.45       13.45     14.46 o 
  -2   3  15        0.07        2.61     12.61 o 
  -1   3  15        0.12      -14.66      9.78 o 
   0   3  15        4.51        8.72     10.77 o 
   1   3  15        0.04       -5.63     12.10 o 
   2   3  15        0.66       -8.59     10.33 o 
   3   3  15       11.35       17.96     11.14 o 
  -5   0  16        6.09       24.55     14.79 o 
  -4   0  16        1.10       14.46     15.13 o 
  -3   0  16       27.20       33.29     16.48 o 
  -2   0  16       16.67       29.25     16.14 o 
  -1   0  16       29.96       37.66     15.80 o 
   0   0  16        5.04        6.39     16.14 o 
   1   0  16        0.02       -4.03     14.46 o 
   2   0  16      121.10      178.88     23.54 o 
   3   0  16       52.60       66.91     18.83 o 
   4   0  16        4.75       27.24     16.14 o 
   5   0  16        2.81      -11.43     14.12 o 
  -6   1  16        0.40       -1.01     14.79 o 
  -5   1  16        1.16       11.10     16.14 o 
  -4   1  16       17.17       35.79     11.53 o 
  -3   1  16       39.29       57.39     16.14 o 
  -2   1  16       36.67       50.31     12.34 o 
  -1   1  16        2.54       18.65     11.01 o 
   0   1  16        0.58       -5.38      9.67 o 
   1   1  16        0.74        6.39     10.15 o 
   2   1  16        2.17        4.38     10.77 o 
   3   1  16        1.38        8.49     12.61 o 
   4   1  16        7.10       -3.29     11.77 o 
  -4   2  16        2.24        3.36     14.79 o 
  -3   2  16       11.72       13.79     15.47 o 
  -2   2  16        3.62       16.31     11.89 o 
  -1   2  16       14.29       23.93     12.61 o 
   0   2  16        3.77        2.00     14.63 o 
   1   2  16        0.77        5.73     11.01 o 
                                                 
